# Supplementary material for: Domestication of Tartary Buckwheat Shaped a Regulatory Module for Seedling Salt Tolerance by Targeting the Magnesium Transporter Gene FtMGT2
Source: Adv Sci (Weinh). 2025 Nov 25;13(8):e11570. doi: 10.1002/advs.202511570 (PMC12884793; doi:10.1002/advs.202511570)
Supplement: Supplementary file 3 — Supporting Information [file ADVS-13-e11570-s001.xlsx]

## Sheet: Table S1
Table S1 Differentially expressed genes during Tartary buckwheat treated with NaCl.
0h vs 3h						0h vs 6h						0h vs 12h
gene	log2FoldChange	pvalue	padj	anno		gene	log2FoldChange	pvalue	padj	anno		gene	log2FoldChange	pvalue	padj	anno
FtPinG0505040600.01	2.3051	1.91961e-25	4.41164e-21	hypothetical protein RHSIM_Rhsim01G0290800 [Rhododendron simsii] KAG5567833.1 hypothetical protein RHGRI_003120 [Rhododendron griersonianum]	up	FtPinG0505897500.01	-5.38749	1.16266e-56	2.64585e-52	Zinc finger protein CONSTANS-LIKE 2 [Theobroma cacao]	down	FtPinG0707818700.01	-9.01541	2.03548e-72	4.86419e-68	PREDICTED: protein LHY isoform X3 [Vitis vinifera] XP_010661512.1 PREDICTED: protein LHY isoform X3 [Vitis vinifera] XP_019081159.1 PREDICTED: protein LHY isoform X3 [Vitis vinifera] XP_019081160.1 PREDICTED: protein LHY isoform X3 [Vitis vinifera]	down
FtPinG0303372800.01	-1.98682	3.43692e-18	2.9954e-14	hypothetical protein JCGZ_10504 [Jatropha curcas]	down	FtPinG0505040600.01	3.75509	5.66773e-53	6.44902e-49	hypothetical protein RHSIM_Rhsim01G0290800 [Rhododendron simsii] KAG5567833.1 hypothetical protein RHGRI_003120 [Rhododendron griersonianum]	up	FtPinG0505708400.01	-7.52924	8.49508e-48	1.01503e-43	PREDICTED: protein LHY isoform X3 [Vitis vinifera] XP_010661512.1 PREDICTED: protein LHY isoform X3 [Vitis vinifera] XP_019081159.1 PREDICTED: protein LHY isoform X3 [Vitis vinifera] XP_019081160.1 PREDICTED: protein LHY isoform X3 [Vitis vinifera]	down
FtPinG0808724500.01	2.16055	3.91011e-18	2.9954e-14	-	up	FtPinG0302598200.01	3.75084	3.25603e-49	2.46991e-45	hypothetical protein RHSIM_Rhsim04G0052300 [Rhododendron simsii]	up	FtPinG0707777700.01	-5.53085	1.5374e-39	1.22464e-35	hypothetical protein HHK36_013442 [Tetracentron sinense]	down
FtPinG0302524300.01	1.40147	7.16923e-17	4.11908e-13	flavonoid 3',5'-hydroxylase-like [Camellia sinensis]	up	FtPinG0100106000.01	-5.80701	2.06801e-46	1.17654e-42	hypothetical protein FNV43_RR26208 [Rhamnella rubrinervis]	down	FtPinG0808630700.01	-4.68569	1.03222e-35	6.16674e-32	50S ribosomal protein L1, chloroplastic [Vitis riparia]	down
FtPinG0100106000.01	-2.31449	9.86024e-15	4.53216e-11	hypothetical protein FNV43_RR26208 [Rhamnella rubrinervis]	down	FtPinG0707818700.01	-4.65436	4.19179e-40	1.90785e-36	PREDICTED: protein LHY isoform X3 [Vitis vinifera] XP_010661512.1 PREDICTED: protein LHY isoform X3 [Vitis vinifera] XP_019081159.1 PREDICTED: protein LHY isoform X3 [Vitis vinifera] XP_019081160.1 PREDICTED: protein LHY isoform X3 [Vitis vinifera]	down	FtPinG0606770800.01	7.05936	9.23386e-34	4.41323e-30	chaperone protein dnaJ C76, chloroplastic-like [Quercus robur]	up
FtPinG0606499600.01	1.67629	5.86281e-14	2.24565e-10	hypothetical protein Cgig2_019751 [Carnegiea gigantea]	up	FtPinG0303003800.01	3.88944	4.27637e-38	1.62196e-34	Two-component response regulator-like PRR95 [Cajanus cajan]	up	FtPinG0808999300.01	5.7694	1.51135e-33	6.01946e-30	Pectinesterase inhibitor domain protein [Actinidia chinensis var. chinensis]	up
FtPinG0302998400.01	2.10969	1.11935e-13	3.67498e-10	hypothetical protein Leryth_025580 [Lithospermum erythrorhizon]	up	FtPinG0202175000.01	-4.56815	7.65986e-37	2.49022e-33	hypothetical protein F0562_000847 [Nyssa sinensis]	down	FtPinG0808352800.01	-2.81768	6.01778e-33	2.05438e-29	protein CONSERVED IN THE GREEN LINEAGE AND DIATOMS 27, chloroplastic [Morus notabilis] EXB28742.1 hypothetical protein L484_009428 [Morus notabilis]	down
FtPinG0505791900.01	-1.20708	3.18632e-11	9.15349e-08	-	down	FtPinG0707847600.01	3.74404	1.45896e-35	4.15021e-32	PREDICTED: maltose excess protein 1, chloroplastic-like [Fragaria vesca subsp. vesca]	up	FtPinG0606801400.01	-6.11656	1.4957e-32	4.46783e-29	hypothetical protein Cgig2_010771 [Carnegiea gigantea]	down
FtPinG0100565600.01	1.70343	5.21126e-11	1.33073e-07	uncharacterized protein LOC115723244 isoform X1 [Cannabis sativa] KAF4368573.1 hypothetical protein F8388_018697 [Cannabis sativa] KAF4397148.1 hypothetical protein G4B88_008994 [Cannabis sativa]	up	FtPinG0808964200.01	4.99212	5.06147e-35	1.27982e-31	hypothetical protein BVRB_7g172800 [Beta vulgaris subsp. vulgaris]	up	FtPinG0303599800.01	3.84644	2.85984e-32	7.5935e-29	cold-regulated protein 27 [Vitis riparia]	up
FtPinG0201819300.01	1.24747	6.79609e-11	1.54559e-07	Cytochrome P450 71A4 [Vitis vinifera]	up	FtPinG0404343000.01	-4.00659	6.33625e-32	1.44194e-28	hypothetical protein F0562_029337 [Nyssa sinensis]	down	FtPinG0201300500.01	-3.71854	1.53404e-31	3.66589e-28	granule bound starch synthase I [Fagopyrum tataricum]	down
FtPinG0505491800.01	1.28575	7.39776e-11	1.54559e-07	hypothetical protein [Gossypium davidsonii] MBA0659019.1 hypothetical protein [Gossypium klotzschianum]	up	FtPinG0606770800.01	5.94973	8.74362e-32	1.8089e-28	chaperone protein dnaJ C76, chloroplastic-like [Quercus robur]	up	FtPinG0808968700.01	5.80014	2.13764e-31	4.64392e-28	protein ELF4-LIKE 1 isoform X2 [Ricinus communis] EEF36762.1 conserved hypothetical protein [Ricinus communis]	up
FtPinG0808367300.01	2.03904	1.019e-10	1.95156e-07	Tryptophan synthase beta subunit-like PLP-dependent enzymes superfamily [Corchorus capsularis]	up	FtPinG0505708400.01	-4.51724	5.15765e-29	9.494e-26	PREDICTED: protein LHY isoform X3 [Vitis vinifera] XP_010661512.1 PREDICTED: protein LHY isoform X3 [Vitis vinifera] XP_019081159.1 PREDICTED: protein LHY isoform X3 [Vitis vinifera] XP_019081160.1 PREDICTED: protein LHY isoform X3 [Vitis vinifera]	down	FtPinG0202416500.01	-4.49342	9.983e-30	1.98803e-26	ferric reduction oxidase 7, chloroplastic-like [Vitis riparia]	down
FtPinG0606594100.01	1.48308	1.36166e-10	2.40721e-07	magnesium transporter MRS2-1-like isoform X2 [Abrus precatorius]	up	FtPinG0606499600.01	2.95337	5.59953e-29	9.494e-26	hypothetical protein Cgig2_019751 [Carnegiea gigantea]	up	FtPinG0202369200.01	3.94215	5.5072e-29	1.01235e-25	transcription factor PCL1 [Prosopis cineraria]	up
FtPinG0707847600.01	1.52078	3.60702e-10	5.92118e-07	PREDICTED: maltose excess protein 1, chloroplastic-like [Fragaria vesca subsp. vesca]	up	FtPinG0707910200.01	4.03421	5.84067e-29	9.494e-26	WAT1-related protein At5g40240-like [Spinacia oleracea] KNA16045.1 hypothetical protein SOVF_092730 [Spinacia oleracea]	up	FtPinG0707847600.01	3.43059	4.14658e-28	7.07791e-25	PREDICTED: maltose excess protein 1, chloroplastic-like [Fragaria vesca subsp. vesca]	up
FtPinG0505239400.01	2.38139	6.23303e-10	8.95297e-07	PREDICTED: probable xyloglucan endotransglucosylase	up	FtPinG0808630400.01	-3.20758	2.93301e-28	4.44977e-25	zinc finger protein CONSTANS-LIKE 2-like isoform X1 [Chenopodium quinoa]	down	FtPinG0302598200.01	3.74753	5.17492e-28	8.24434e-25	hypothetical protein RHSIM_Rhsim04G0052300 [Rhododendron simsii]	up
FtPinG0606187800.01	-1.12771	6.02447e-10	8.95297e-07	-	down	FtPinG0808999300.01	4.70839	2.62114e-27	3.72808e-24	Pectinesterase inhibitor domain protein [Actinidia chinensis var. chinensis]	up	FtPinG0201992800.01	4.01729	6.45657e-28	9.64329e-25	hypothetical protein CK203_072826 [Vitis vinifera]	up
FtPinG0201635200.01	1.89639	9.03975e-10	1.22207e-06	hypothetical protein LOK49_LG15G02027 [Camellia lanceoleosa]	up	FtPinG0606164300.01	2.44838	9.98042e-27	1.33603e-23	glucose-6-phosphate 1-dehydrogenase, cytoplasmic [Morus notabilis] EXC31379.1 Glucose-6-phosphate 1-dehydrogenase, cytoplasmic isoform 2 [Morus notabilis]	up	FtPinG0403967900.01	-4.50035	2.78287e-27	3.9119e-24	mitochondrial adenine nucleotide transporter ADNT1 [Gossypium raimondii] KJB24246.1 hypothetical protein B456_004G135200 [Gossypium raimondii] KJB24247.1 hypothetical protein B456_004G135200 [Gossypium raimondii] KJB24252.1 hypothetical protein B456_004G135200 [Gossypium raimondii]	down
FtPinG0808229800.01	5.1783	6.55241e-09	8.36597e-06	hypothetical protein MLD38_031653 [Melastoma candidum]	up	FtPinG0606343900.01	4.41719	9.43435e-26	1.19276e-22	nodulin-related protein 1 [Nymphaea colorata]	up	FtPinG0606798100.01	5.601	1.22514e-26	1.62651e-23	putative LOV domain-containing protein [Ipomoea purpurea]	up
FtPinG0202021800.01	1.53408	7.24355e-09	8.76165e-06	non-specific lipid transfer protein 1b [Fagopyrum tataricum]	up	FtPinG0403832100.01	-2.38284	1.11287e-24	1.33293e-21	CBL-interacting serine	down	FtPinG0403717400.01	-3.71364	7.58366e-26	9.53825e-23	protein WVD2-like 7 isoform X2 [Chenopodium quinoa]	down
FtPinG0505338400.01	1.83996	1.15173e-08	1.32345e-05	-	up	FtPinG0100266800.01	-4.40865	1.95271e-24	2.22189e-21	ultraviolet-B receptor UVR8 isoform X3 [Beta vulgaris subsp. vulgaris] KMT18396.1 hypothetical protein BVRB_2g025460 isoform C [Beta vulgaris subsp. vulgaris]	down	FtPinG0809098500.01	-3.08873	2.23492e-24	2.6704e-21	protein NRT1	down
FtPinG0404696900.01	-1.25482	3.26625e-08	3.57452e-05	arginine decarboxylase-like [Diospyros lotus]	down	FtPinG0708113300.01	-4.06112	1.13729e-23	1.23245e-20	hypothetical protein SLEP1_g29897 [Shorea leprosula]	down	FtPinG0505256300.01	3.53174	2.51165e-24	2.85814e-21	pathogen-induced protein-like protein [Rheum australe]	up
FtPinG0100266800.01	-1.29706	4.68747e-08	4.8967e-05	ultraviolet-B receptor UVR8 isoform X3 [Beta vulgaris subsp. vulgaris] KMT18396.1 hypothetical protein BVRB_2g025460 isoform C [Beta vulgaris subsp. vulgaris]	down	FtPinG0808470200.01	2.39997	2.30659e-23	2.38596e-20	putative glycine rich protein [Rumex obtusifolius]	up	FtPinG0202415200.01	-3.8395	3.57976e-24	3.88843e-21	protein LNK2 isoform X6 [Beta vulgaris subsp. vulgaris] XP_019103559.1 protein LNK2 isoform X6 [Beta vulgaris subsp. vulgaris] KMT17076.1 hypothetical protein BVRB_2g041330 isoform A [Beta vulgaris subsp. vulgaris]	down
FtPinG0202163900.01	1.98465	5.43658e-08	5.43232e-05	uncharacterized protein LOC8285869 isoform X1 [Ricinus communis]	up	FtPinG0505769300.01	-2.85422	2.86773e-22	2.83743e-19	LOW QUALITY PROTEIN: fatty acid desaturase 4, chloroplastic-like [Chenopodium quinoa]	down	FtPinG0607044200.01	-4.33416	8.81447e-24	9.15824e-21	B-box zinc finger protein 19-like isoform X1 [Durio zibethinus]	down
FtPinG0404532800.01	1.09968	8.21962e-08	7.87098e-05	hypothetical protein F0562_019216 [Nyssa sinensis]	up	FtPinG0606693300.01	2.11601	9.40436e-22	8.91729e-19	conserved hypothetical protein [Ricinus communis]	up	FtPinG0202175000.01	-3.86523	1.24093e-23	1.2356e-20	hypothetical protein F0562_000847 [Nyssa sinensis]	down
FtPinG0201810900.01	1.85009	1.0815e-07	9.55964e-05	hypothetical protein F0562_009381 [Nyssa sinensis]	up	FtPinG0404224000.01	-3.17308	3.17435e-21	2.88955e-18	B-box zinc finger protein 32-like [Quercus robur]	down	FtPinG0606343900.01	4.71864	7.17297e-23	6.8565e-20	nodulin-related protein 1 [Nymphaea colorata]	up
FtPinG0404049300.01	-1.6058	1.22936e-07	0.000104642	hypothetical protein SLEP1_g33281 [Shorea leprosula]	down	FtPinG0505359700.01	-5.1012	4.6441e-21	4.06484e-18	B-box-type zinc finger [Parasponia andersonii]	down	FtPinG0201895500.01	-3.59259	7.8299e-22	7.19658e-19	photosystem II 22 kDa protein, chloroplastic [Chenopodium quinoa]	down
FtPinG0302951000.01	1.69521	1.36784e-07	0.00011227	-	up	FtPinG0201624000.01	-2.49595	2.2928e-20	1.93249e-17	transmembrane protein 45A-like [Chenopodium quinoa]	down	FtPinG0100227100.01	-3.53748	8.34696e-22	7.38767e-19	Potassium channel SKOR like [Actinidia chinensis var. chinensis]	down
FtPinG0606248800.01	1.76473	1.5501e-07	0.000122842	U-box domain-containing protein 33-like [Chenopodium quinoa]	up	FtPinG0302781300.01	4.51489	2.73279e-20	2.22107e-17	hypothetical protein Cgig2_018864 [Carnegiea gigantea]	up	FtPinG0606357800.01	-3.04196	4.84138e-21	4.13195e-18	uncharacterized protein LOC116115382 [Pistacia vera] KAJ0053469.1 hypothetical protein Pint_01397 [Pistacia integerrima] KAJ0113687.1 hypothetical protein Patl1_01430 [Pistacia atlantica]	down
FtPinG0403780800.01	-1.13333	1.7635e-07	0.000135096	AP2	down	FtPinG0606798100.01	5.13881	1.52004e-19	1.19281e-16	putative LOV domain-containing protein [Ipomoea purpurea]	up	FtPinG0808964200.01	5.15027	5.5098e-21	4.54026e-18	hypothetical protein BVRB_7g172800 [Beta vulgaris subsp. vulgaris]	up
FtPinG0808668600.01	1.16663	1.84559e-07	0.000136824	probable pectate lyase 4 [Punica granatum]	up	FtPinG0201559300.01	-3.25036	2.14704e-19	1.62867e-16	hypothetical protein H0E87_008919 [Populus deltoides]	down	FtPinG0505897500.01	-6.07222	2.99212e-20	2.38342e-17	Zinc finger protein CONSTANS-LIKE 2 [Theobroma cacao]	down
FtPinG0808896600.01	1.06755	3.59031e-07	0.000257852	hypothetical protein Cgig2_020239 [Carnegiea gigantea]	up	FtPinG0303372800.01	-3.51463	1.04569e-18	7.67638e-16	hypothetical protein JCGZ_10504 [Jatropha curcas]	down	FtPinG0809164500.01	-3.33785	3.45345e-20	2.66216e-17	hypothetical protein HHK36_023411 [Tetracentron sinense]	down
FtPinG0404214100.01	-1.18671	5.52799e-07	0.00037366	hypothetical protein CUMW_026440 [Citrus unshiu] GAY37074.1 hypothetical protein CUMW_026440 [Citrus unshiu]	down	FtPinG0707175000.01	3.50979	1.18486e-18	8.42623e-16	uncharacterized protein LOC107950213 [Gossypium hirsutum] KAB2038365.1 hypothetical protein ES319_D03G140200v1 [Gossypium barbadense] TYG76896.1 hypothetical protein ES288_D03G150900v1 [Gossypium darwinii] TYH80695.1 hypothetical protein ES332_D03G148900v1 [Gossypium tomentosum] TYI90631.1 hypothetical protein E1A91_D03G134900v1 [Gossypium mustelinum] KAG4155544.1 hypothetical protein ERO13_D03G1…	up	FtPinG0404192800.01	-6.72165	7.71107e-20	5.75848e-17	probable zinc metallopeptidase EGY3, chloroplastic isoform X1 [Beta vulgaris subsp. vulgaris]	down
FtPinG0201559300.01	-1.44981	6.05625e-07	0.000397671	hypothetical protein H0E87_008919 [Populus deltoides]	down	FtPinG0302950400.01	2.96546	2.20568e-18	1.49986e-15	uncharacterized protein LOC105158378 [Sesamum indicum]	up	FtPinG0607021900.01	-3.80252	2.00228e-19	1.44995e-16	-	down
FtPinG0606115300.01	1.25153	9.09784e-07	0.000565099	auxin-responsive protein SAUR36 [Rosa chinensis] PRQ57540.1 putative small auxin-up RNA [Rosa chinensis]	up	FtPinG0403667800.01	-2.45931	2.24086e-18	1.49986e-15	hypothetical protein BUALT_Bual.t03G0070900 [Buddleja alternifolia]	down	FtPinG0607102100.01	-4.35912	3.29569e-19	2.31639e-16	pathogenesis-related protein PR-1-like [Pistacia vera]	down
FtPinG0606693300.01	1.13192	1.06327e-06	0.000643053	conserved hypothetical protein [Ricinus communis]	up	FtPinG0403967900.01	-2.7673	2.98875e-18	1.94328e-15	mitochondrial adenine nucleotide transporter ADNT1 [Gossypium raimondii] KJB24246.1 hypothetical protein B456_004G135200 [Gossypium raimondii] KJB24247.1 hypothetical protein B456_004G135200 [Gossypium raimondii] KJB24252.1 hypothetical protein B456_004G135200 [Gossypium raimondii]	down	FtPinG0606177200.01	2.83339	3.85837e-19	2.61047e-16	zinc finger protein CONSTANS-LIKE 9-like [Ziziphus jujuba var. spinosa] XP_015880871.1 zinc finger protein CONSTANS-LIKE 9-like [Ziziphus jujuba var. spinosa] XP_024928499.1 zinc finger protein CONSTANS-LIKE 9-like [Ziziphus jujuba var. spinosa]	up
FtPinG0606384600.01	1.99762	1.79768e-06	0.00103286	MLP-like protein 31 [Gossypium arboreum]	up	FtPinG0808724500.01	2.41025	3.10442e-18	1.96242e-15	-	up	FtPinG0708113300.01	-3.25236	3.93259e-19	2.61047e-16	hypothetical protein SLEP1_g29897 [Shorea leprosula]	down
FtPinG0201537400.01	1.32311	2.40063e-06	0.00128305	hypothetical protein L1887_07468 [Cichorium endivia]	up	FtPinG0201249900.01	-3.73338	1.28633e-17	7.91161e-15	PREDICTED: putative serine	down	FtPinG0302950400.01	3.69201	5.60039e-19	3.61709e-16	uncharacterized protein LOC105158378 [Sesamum indicum]	up
FtPinG0404602200.01	2.88953	2.39684e-06	0.00128305	unnamed protein product [Brassica napus] CAF2058894.1 unnamed protein product [Brassica napus] CDY19671.1 BnaC09g29270D [Brassica napus] VDD22496.1 unnamed protein product [Brassica rapa] VDD26389.1 unnamed protein product [Brassica rapa]	up	FtPinG0808367300.01	2.80811	1.4003e-17	8.38597e-15	Tryptophan synthase beta subunit-like PLP-dependent enzymes superfamily [Corchorus capsularis]	up	FtPinG0302715500.01	-3.58894	7.4212e-19	4.66696e-16	nudix hydrolase 20, chloroplastic-like isoform X1 [Olea europaea subsp. europaea]	down
FtPinG0808643200.01	1.03985	2.47042e-06	0.00129034	hypothetical protein L3X38_021739 [Prunus dulcis]	up	FtPinG0606612100.01	-3.15349	1.6299e-17	9.51066e-15	PREDICTED: B-box zinc finger protein 32 [Fragaria vesca subsp. vesca]	down	FtPinG0707175000.01	3.59329	1.86218e-18	1.14104e-15	uncharacterized protein LOC107950213 [Gossypium hirsutum] KAB2038365.1 hypothetical protein ES319_D03G140200v1 [Gossypium barbadense] TYG76896.1 hypothetical protein ES288_D03G150900v1 [Gossypium darwinii] TYH80695.1 hypothetical protein ES332_D03G148900v1 [Gossypium tomentosum] TYI90631.1 hypothetical protein E1A91_D03G134900v1 [Gossypium mustelinum] KAG4155544.1 hypothetical protein ERO13_D03G1…	up
FtPinG0808668300.01	1.59667	2.77177e-06	0.0013848	probable pectate lyase 4 [Herrania umbratica]	up	FtPinG0201810900.01	3.47809	9.72246e-17	5.53135e-14	hypothetical protein F0562_009381 [Nyssa sinensis]	up	FtPinG0303126000.01	-3.38278	2.23185e-17	1.33336e-14	chlorophyll a-b binding protein CP26, chloroplastic-like [Chenopodium quinoa]	down
FtPinG0404801100.01	2.39878	3.02201e-06	0.0014777	growth-regulating factor 1-like isoform X2 [Carya illinoinensis] KAG2698916.1 hypothetical protein I3760_07G169100 [Carya illinoinensis] KAG6648835.1 hypothetical protein CIPAW_07G171900 [Carya illinoinensis] KAG6705338.1 hypothetical protein I3842_07G174100 [Carya illinoinensis] KAG7972156.1 hypothetical protein I3843_07G169000 [Carya illinoinensis]	up	FtPinG0202213800.01	1.80339	1.26285e-16	6.94674e-14	PREDICTED: glycine-rich RNA-binding protein GRP2A [Vitis vinifera] XP_034681799.1 glycine-rich RNA-binding protein GRP2A [Vitis riparia] AND99354.1 glycine-rich RNA-binding protein 2A [Vitis pseudoreticulata]	up	FtPinG0808233800.01	-3.62136	2.52188e-17	1.46989e-14	haloacid dehalogenase-like hydrolase domain-containing protein 3 [Punica granatum] PKI50862.1 hypothetical protein CRG98_028769 [Punica granatum]	down
FtPinG0505368300.01	-1.32094	3.67109e-06	0.00175769	-	down	FtPinG0808968700.01	4.32736	1.28208e-16	6.94674e-14	protein ELF4-LIKE 1 isoform X2 [Ricinus communis] EEF36762.1 conserved hypothetical protein [Ricinus communis]	up	FtPinG0100305700.01	-2.72945	3.06121e-17	1.70125e-14	hypothetical protein SOVF_131890, partial [Spinacia oleracea]	down
FtPinG0606134200.01	1.97477	5.04417e-06	0.0023185	hypothetical protein HYC85_029078 [Camellia sinensis]	up	FtPinG0808352800.01	-1.79552	1.94013e-16	1.02678e-13	protein CONSERVED IN THE GREEN LINEAGE AND DIATOMS 27, chloroplastic [Morus notabilis] EXB28742.1 hypothetical protein L484_009428 [Morus notabilis]	down	FtPinG0606100200.01	-2.7868	3.05443e-17	1.70125e-14	hypothetical protein K7X08_030799 [Anisodus acutangulus]	down
FtPinG0009311500.01	4.28532	6.87311e-06	0.00298034	-	up	FtPinG0202163900.01	3.6972	2.59777e-16	1.34358e-13	uncharacterized protein LOC8285869 isoform X1 [Ricinus communis]	up	FtPinG0202459700.01	-3.64979	4.82707e-17	2.62165e-14	L-ascorbate peroxidase 2, cytosolic [Pistacia vera]	down
FtPinG0302822200.01	1.24898	7.30601e-06	0.00310938	hypothetical protein RHGRI_019126 [Rhododendron griersonianum]	up	FtPinG0707131700.01	2.63876	2.81117e-16	1.39073e-13	hypothetical protein KSS87_018171 [Heliosperma pusillum]	up	FtPinG0808630400.01	-3.86825	7.12521e-17	3.7838e-14	zinc finger protein CONSTANS-LIKE 2-like isoform X1 [Chenopodium quinoa]	down
FtPinG0707910200.01	1.3725	8.16735e-06	0.00335467	WAT1-related protein At5g40240-like [Spinacia oleracea] KNA16045.1 hypothetical protein SOVF_092730 [Spinacia oleracea]	up	FtPinG0707982500.01	-2.49168	2.79119e-16	1.39073e-13	hypothetical protein F0562_000213 [Nyssa sinensis]	down	FtPinG0707816300.01	-2.05385	1.63909e-16	8.51506e-14	uncharacterized protein LOC107857610 isoform X5 [Capsicum annuum] PHT89248.1 hypothetical protein T459_04361 [Capsicum annuum]	down
FtPinG0302879300.01	-1.8584	8.57719e-06	0.00345826	-	down	FtPinG0505837800.01	2.55388	9.78014e-16	4.73546e-13	hypothetical protein TSUD_317150, partial [Trifolium subterraneum]	up	FtPinG0202132900.01	4.65093	2.04021e-16	1.03734e-13	hypothetical protein RHGRI_023641 [Rhododendron griersonianum]	up
FtPinG0009263700.01	5.13176	9.95871e-06	0.00394605	-	up	FtPinG0303086400.01	2.1186	2.09072e-15	9.91218e-13	hypothetical protein FH972_007382 [Carpinus fangiana]	up	FtPinG0808467100.01	-3.02475	2.80164e-16	1.39481e-13	glucose-1-phosphate adenylyltransferase large subunit 1-like [Chenopodium quinoa]	down
FtPinG0009310200.01	2.67361	1.0736e-05	0.00418196	-	up	FtPinG0302524300.01	1.58401	2.37604e-15	1.1035e-12	flavonoid 3',5'-hydroxylase-like [Camellia sinensis]	up	FtPinG0505040600.01	3.36073	3.88278e-16	1.89361e-13	hypothetical protein RHSIM_Rhsim01G0290800 [Rhododendron simsii] KAG5567833.1 hypothetical protein RHGRI_003120 [Rhododendron griersonianum]	up
FtPinG0202501300.01	2.09631	1.22503e-05	0.00454092	PREDICTED: synaptotagmin-2-like [Nelumbo nucifera]	up	FtPinG0404401500.01	-1.88806	2.48295e-15	1.13009e-12	uncharacterized protein At5g39865 [Olea europaea var. sylvestris] CAA2995696.1 glutaredoxin domain-containing cysteine-rich 1 [Olea europaea subsp. europaea]	down	FtPinG0809164800.01	-3.66605	4.40537e-16	2.1055e-13	hypothetical protein EZV62_010217 [Acer yangbiense]	down
FtPinG0201782500.01	1.05256	1.42391e-05	0.00519432	PREDICTED: synaptotagmin-2-like [Nelumbo nucifera]	up	FtPinG0707859800.01	-1.77097	3.05164e-15	1.36169e-12	activator of 90 kDa heat shock protein ATPase-like [Quillaja saponaria] KAJ7971430.1 activator of 90 kDa heat shock protein ATPase-like [Quillaja saponaria]	down	FtPinG0404343000.01	-3.94943	1.03769e-15	4.86228e-13	hypothetical protein F0562_029337 [Nyssa sinensis]	down
FtPinG0606343900.01	1.39527	1.63447e-05	0.00577897	nodulin-related protein 1 [Nymphaea colorata]	up	FtPinG0403717400.01	-2.11621	3.55893e-15	1.55751e-12	protein WVD2-like 7 isoform X2 [Chenopodium quinoa]	down	FtPinG0707597700.01	-3.00547	2.25783e-15	1.0376e-12	hypothetical protein SLEP1_g34793 [Shorea leprosula]	down
FtPinG0100423800.01	-1.20851	1.95981e-05	0.00660891	peroxidase 51-like [Hibiscus syriacus] KAE8709571.1 Peroxidase 73 [Hibiscus syriacus]	down	FtPinG0100031200.01	-2.24817	5.07861e-15	2.18064e-12	hypothetical protein KSS87_009503 [Heliosperma pusillum]	down	FtPinG0505470100.01	-2.87072	2.35622e-15	1.06239e-12	squalene monooxygenase SE1-like [Quercus lobata]	down
FtPinG0302523900.01	1.4082	1.98423e-05	0.00660891	flavonoid 3'-monooxygenase CYP75B137-like [Nicotiana tomentosiformis] XP_016432438.1 PREDICTED: geraniol 8-hydroxylase-like [Nicotiana tabacum]	up	FtPinG0606801400.01	-4.02878	5.91588e-15	2.4931e-12	hypothetical protein Cgig2_010771 [Carnegiea gigantea]	down	FtPinG0201779700.01	-3.62235	4.52462e-15	2.00231e-12	unnamed protein product, partial [Vitis vinifera]	down
FtPinG0009362400.01	4.76503	2.04987e-05	0.00663522	-	up	FtPinG0403717600.01	-2.04662	6.24288e-15	2.58308e-12	protein WVD2-like 7 isoform X2 [Chenopodium quinoa]	down	FtPinG0100307800.01	4.26565	9.02542e-15	3.92146e-12	protein GAMETE EXPRESSED 1-like [Chenopodium quinoa]	up
FtPinG0009326900.01	3.8822	2.14271e-05	0.00683942	-	up	FtPinG0606413600.01	-1.93145	7.75907e-15	3.15309e-12	HEAVY CHAIN putative EXPRESSED-RELATED-RELATED [Salix viminalis]	down	FtPinG0202458900.01	-1.69944	1.17017e-14	4.9935e-12	glutamate decarboxylase [Beta vulgaris subsp. vulgaris] KMT03732.1 hypothetical protein BVRB_8g188810 [Beta vulgaris subsp. vulgaris]	down
FtPinG0303069100.01	-1.24746	2.37077e-05	0.00730366	hypothetical protein CMV_030087 [Castanea mollissima]	down	FtPinG0302670200.01	-2.21756	8.19776e-15	3.27292e-12	uncharacterized protein C24B11.05-like [Chenopodium quinoa]	down	FtPinG0100273900.01	6.89859	1.19655e-14	5.01647e-12	hypothetical protein CCACVL1_30623 [Corchorus capsularis]	up
FtPinG0201649700.01	-1.60688	2.43206e-05	0.00735441	protein GAST1 [Prunus persica] ONI14008.1 hypothetical protein PRUPE_4G257500 [Prunus persica] PQP92013.1 protein GAST1 [Prunus yedoensis var. nudiflora]	down	FtPinG0404254500.01	-1.69918	1.17035e-14	4.592e-12	hypothetical protein PHAVU_005G166000g [Phaseolus vulgaris] ESW22598.1 hypothetical protein PHAVU_005G166000g [Phaseolus vulgaris]	down	FtPinG0707583100.01	2.26931	1.2559e-14	5.17454e-12	SnRK2.2 [Fagopyrum tataricum]	up
FtPinG0100631900.01	-1.1042	2.60701e-05	0.00776147	Pectin acetylesterase 9 [Datura stramonium]	down	FtPinG0505256300.01	2.92378	1.42593e-14	5.49996e-12	pathogen-induced protein-like protein [Rheum australe]	up	FtPinG0808656100.01	-6.67417	1.38094e-14	5.59328e-12	ribulose bisphosphate carboxylase	down
FtPinG0607104700.01	1.86335	2.63421e-05	0.00776147	-	up	FtPinG0201227100.01	3.13927	2.06724e-14	7.84071e-12	TOM1-like protein 2 [Spinacia oleracea] KNA13911.1 hypothetical protein SOVF_112390 [Spinacia oleracea]	up	FtPinG0303086400.01	2.05701	1.51025e-14	6.01506e-12	hypothetical protein FH972_007382 [Carpinus fangiana]	up
FtPinG0808980500.01	1.18901	2.8386e-05	0.00825782	putative methyltransferase sll0829 [Camellia lanceoleosa]	up	FtPinG0606718300.01	-4.45246	2.46177e-14	9.18401e-12	(3S,6E)-nerolidol synthase 1-like isoform X1 [Vitis riparia]	down	FtPinG0808470200.01	1.98196	2.03517e-14	7.97286e-12	putative glycine rich protein [Rumex obtusifolius]	up
						FtPinG0302782200.01	-1.8419	3.77585e-14	1.38592e-11	dnaJ protein ERDJ3A [Beta vulgaris subsp. vulgaris]	down	FtPinG0201819300.01	-3.50713	2.38544e-14	9.19434e-12	Cytochrome P450 71A4 [Vitis vinifera]	down
						FtPinG0606919500.01	-2.65618	5.99861e-14	2.16683e-11	putative mediator of RNA polymerase II transcription subunit 37e [Mucuna pruriens]	down	FtPinG0303301900.01	2.54807	3.07854e-14	1.16775e-11	hypothetical protein Cgig2_015159 [Carnegiea gigantea]	up
						FtPinG0808723800.01	-1.8159	8.77195e-14	3.11911e-11	hypothetical protein Cgig2_011684 [Carnegiea gigantea]	down	FtPinG0202494700.01	-3.2395	3.45734e-14	1.29094e-11	CSC1-like protein RXW8 isoform X2 [Chenopodium quinoa]	down
						FtPinG0302998400.01	2.55113	1.2166e-13	4.25941e-11	hypothetical protein Leryth_025580 [Lithospermum erythrorhizon]	up	FtPinG0607044300.01	-3.17477	4.30795e-14	1.5838e-11	kinesin-like protein KIN-7F [Vitis riparia] XP_034683546.1 kinesin-like protein KIN-7F [Vitis riparia] XP_034683547.1 kinesin-like protein KIN-7F [Vitis riparia] XP_034683548.1 kinesin-like protein KIN-7F [Vitis riparia] XP_034683549.1 kinesin-like protein KIN-7F [Vitis riparia] XP_034683550.1 kinesin-like protein KIN-7F [Vitis riparia] XP_034683551.1 kinesin-like protein KIN-7F [Vitis riparia]	down
						FtPinG0404401300.01	-1.87709	1.58606e-13	5.43113e-11	uncharacterized protein LOC104884902 [Beta vulgaris subsp. vulgaris]	down	FtPinG0808825900.01	-4.23488	4.54107e-14	1.64421e-11	small heat shock protein, chloroplastic-like [Ziziphus jujuba var. spinosa]	down
						FtPinG0707631400.01	1.57798	1.59901e-13	5.43113e-11	hypothetical protein FH972_020166 [Carpinus fangiana]	up	FtPinG0201475200.01	4.29671	4.1754e-13	1.46734e-10	lysine-specific demethylase JMJ30-like [Chenopodium quinoa] XP_021728929.1 lysine-specific demethylase JMJ30-like [Chenopodium quinoa]	up
						FtPinG0404622000.01	-1.84457	1.83828e-13	6.15203e-11	hypothetical protein Cgig2_028368 [Carnegiea gigantea]	down	FtPinG0201688300.01	-3.44775	4.16164e-13	1.46734e-10	PREDICTED: uncharacterized protein LOC100252456 [Vitis vinifera]	down
						FtPinG0606603400.01	-3.45108	1.97418e-13	6.51106e-11	hypothetical protein Tsubulata_028100 [Turnera subulata]	down	FtPinG0606499600.01	2.51333	7.5999e-13	2.6321e-10	hypothetical protein Cgig2_019751 [Carnegiea gigantea]	up
						FtPinG0707931900.01	-2.14557	2.1153e-13	6.87684e-11	hypothetical protein Cgig2_005443 [Carnegiea gigantea]	down	FtPinG0201614000.01	-2.74833	9.24309e-13	3.15546e-10	mitochondrial dicarboxylate	down
						FtPinG0100058900.01	-3.50865	2.20064e-13	7.05352e-11	nerol dehydrogenase [Persicaria minor] AUO60026.1 nerol dehydrogenase [Persicaria minor]	down	FtPinG0707457300.01	3.51529	9.4617e-13	3.18459e-10	-	up
						FtPinG0606507900.01	-1.45651	3.0994e-13	9.79626e-11	K(+) efflux antiporter 3, chloroplastic [Vitis riparia]	down	FtPinG0404651300.01	-3.14456	1.20349e-12	3.99442e-10	cellulose synthase-like protein G1 [Pistacia vera]	down
						FtPinG0606918600.01	-2.26872	3.557e-13	1.10886e-10	probable mediator of RNA polymerase II transcription subunit 37c [Punica granatum]	down	FtPinG0403834800.01	-5.7374	1.89159e-12	6.19225e-10	polygalacturonase At1g48100 [Sesamum indicum]	down
						FtPinG0505938200.01	-2.31287	3.77827e-13	1.16192e-10	ribulose bisphosphate carboxylase	down	FtPinG0201556500.01	-3.56311	1.95956e-12	6.32805e-10	hypothetical protein F0562_006738 [Nyssa sinensis]	down
						FtPinG0606117200.01	-2.39823	6.06363e-13	1.83987e-10	hypothetical protein Cgig2_033323 [Carnegiea gigantea]	down	FtPinG0201810900.01	3.04654	1.9954e-12	6.35788e-10	hypothetical protein F0562_009381 [Nyssa sinensis]	up
						FtPinG0303301900.01	2.26501	6.68945e-13	2.00305e-10	hypothetical protein Cgig2_015159 [Carnegiea gigantea]	up	FtPinG0404740600.01	-3.42507	2.08347e-12	6.55115e-10	heat shock protein 101 [Vitis vinifera] AAX08108.1 heat shock protein 101 [Vitis vinifera] RVW85601.1 Chaperone protein ClpB1 [Vitis vinifera]	down
						FtPinG0505538500.01	1.88873	8.02699e-13	2.37234e-10	unnamed protein product [Linum tenue]	up	FtPinG0506069300.01	-4.63006	2.14298e-12	6.58796e-10	WRKY domain containing protein [Parasponia andersonii]	down
						FtPinG0202286800.01	-1.47306	9.80527e-13	2.86075e-10	protein SPA1-RELATED 4 isoform X1 [Beta vulgaris subsp. vulgaris]	down	FtPinG0707975300.01	-3.447	2.15032e-12	6.58796e-10	protein PROTON GRADIENT REGULATION 5, chloroplastic [Herrania umbratica]	down
						FtPinG0100452600.01	1.96283	1.23629e-12	3.56129e-10	vacuolar-sorting receptor 7 [Beta vulgaris subsp. vulgaris]	up	FtPinG0302888300.01	-2.22568	2.24484e-12	6.7905e-10	Pentatricopeptide repeat-containing protein [Camellia lanceoleosa]	down
						FtPinG0201635200.01	2.69985	2.62724e-12	7.47352e-10	hypothetical protein LOK49_LG15G02027 [Camellia lanceoleosa]	up	FtPinG0403717600.01	-4.14428	2.89778e-12	8.65604e-10	protein WVD2-like 7 isoform X2 [Chenopodium quinoa]	down
						FtPinG0404869300.01	-4.11944	3.92177e-12	1.10182e-09	hypothetical protein Cgig2_031969 [Carnegiea gigantea]	down	FtPinG0100123400.01	-2.24173	4.18291e-12	1.23406e-09	UGT3 [Fagopyrum tataricum] QAV53755.1 UGT714C1 [Fagopyrum tataricum]	down
						FtPinG0606922300.01	-11.8529	4.23192e-12	1.17446e-09	hypothetical protein COCNU_10G004370 [Cocos nucifera]	down	FtPinG0809177600.01	-1.78613	5.02511e-12	1.46445e-09	-	down
						FtPinG0201433900.01	2.6211	4.43245e-12	1.21529e-09	hypothetical protein L1887_38857 [Cichorium endivia]	up	FtPinG0303548400.01	-2.39612	5.358e-12	1.54265e-09	hypothetical protein NC651_005642 [Populus alba x Populus x berolinensis]	down
						FtPinG0202201900.01	-1.49996	5.36406e-12	1.45321e-09	-	down	FtPinG0302695400.01	-2.93333	8.73704e-12	2.48558e-09	cytokinin riboside 5'-monophosphate phosphoribohydrolase LOG3 isoform X2 [Spinacia oleracea] KNA22465.1 hypothetical protein SOVF_033910 [Spinacia oleracea]	down
						FtPinG0707777700.01	-1.53494	6.10842e-12	1.6354e-09	hypothetical protein HHK36_013442 [Tetracentron sinense]	down	FtPinG0707340800.01	2.14486	8.98277e-12	2.52543e-09	protein SRG1-like [Chenopodium quinoa]	up
						FtPinG0303373200.01	-1.946	6.79316e-12	1.79758e-09	glutathione S-transferase [Fagopyrum esculentum subsp. esculentum]	down	FtPinG0100226800.01	-3.10468	9.90603e-12	2.75261e-09	hypothetical protein SLEP1_g30434 [Shorea leprosula]	down
						FtPinG0202416500.01	-2.61075	7.48704e-12	1.95842e-09	ferric reduction oxidase 7, chloroplastic-like [Vitis riparia]	down	FtPinG0808435900.01	-3.9556	1.01552e-11	2.78942e-09	fructose-bisphosphate aldolase 1, chloroplastic [Carica papaya] AER26531.1 fructose 1,6 bisphosphate aldolase class 1 [Carica papaya]	down
						FtPinG0505607300.01	-1.88976	1.22055e-11	3.15638e-09	uncharacterized protein LOC123220742 isoform X1 [Mangifera indica] XP_044499244.1 uncharacterized protein LOC123220742 isoform X1 [Mangifera indica]	down	FtPinG0505377200.01	2.45658	1.03431e-11	2.80875e-09	Zinc finger protein like [Actinidia chinensis var. chinensis]	up
						FtPinG0302818100.01	-1.70214	2.06891e-11	5.29013e-09	katanin p80 WD40 repeat-containing subunit B1 homolog isoform X1 [Chenopodium quinoa]	down	FtPinG0100277500.01	-3.07305	1.16707e-11	3.13364e-09	hypothetical protein Cgig2_003715 [Carnegiea gigantea]	down
						FtPinG0505194200.01	-2.67651	2.15028e-11	5.43711e-09	hypothetical protein RHMOL_Rhmol02G0059200 [Rhododendron molle]	down	FtPinG0302882400.01	3.37655	1.79425e-11	4.76414e-09	aldehyde dehydrogenase family 2 member C4 [Beta vulgaris subsp. vulgaris]	up
						FtPinG0202459700.01	-3.00567	2.96044e-11	7.40337e-09	L-ascorbate peroxidase 2, cytosolic [Pistacia vera]	down	FtPinG0100276500.01	-2.80456	2.42291e-11	6.36268e-09	expansin 2 [Fagopyrum tataricum]	down
						FtPinG0404083800.01	-1.74104	3.07136e-11	7.59728e-09	hypothetical protein C2S52_022633 [Perilla frutescens var. hirtella]	down	FtPinG0606368600.01	3.62178	2.6351e-11	6.84467e-09	zinc finger protein CONSTANS-LIKE 16-like [Quercus suber] POF18135.1 zinc finger protein constans-like 16 [Quercus suber]	up
						FtPinG0100227100.01	-1.75007	3.4401e-11	8.32833e-09	Potassium channel SKOR like [Actinidia chinensis var. chinensis]	down	FtPinG0100945300.01	2.01333	2.82545e-11	7.26019e-09	two-component response regulator-like APRR1 isoform X1 [Beta vulgaris subsp. vulgaris] XP_048500270.1 two-component response regulator-like APRR1 isoform X1 [Beta vulgaris subsp. vulgaris]	up
						FtPinG0606561400.01	1.87725	3.43927e-11	8.32833e-09	hypothetical protein HHK36_032917 [Tetracentron sinense] KAF8365076.1 hypothetical protein HHK36_032918 [Tetracentron sinense] KAF8365077.1 hypothetical protein HHK36_032919 [Tetracentron sinense] KAF8365078.1 hypothetical protein HHK36_032920 [Tetracentron sinense] KAF8397145.1 hypothetical protein HHK36_016052 [Tetracentron sinense]	up	FtPinG0202328700.01	-7.09796	3.22467e-11	8.19787e-09	cytochrome P450 736A117 [Beta vulgaris subsp. vulgaris]	down
						FtPinG0201257700.01	-2.11957	3.99521e-11	9.57043e-09	hypothetical protein KSS87_014423 [Heliosperma pusillum]	down	FtPinG0505946100.01	-2.31149	4.02221e-11	1.01178e-08	subtilisin-like protease SBT1.5 [Morus notabilis] EXB38258.1 Subtilisin-like protease [Morus notabilis]	down
						FtPinG0404879800.01	-1.93963	4.60772e-11	1.08101e-08	unnamed protein product [Triticum turgidum subsp. durum]	down	FtPinG0303003800.01	3.19743	4.58123e-11	1.14039e-08	Two-component response regulator-like PRR95 [Cajanus cajan]	up
						FtPinG0808487100.01	2.99066	4.5949e-11	1.08101e-08	hypothetical protein CMV_000867 [Castanea mollissima]	up	FtPinG0606413600.01	-3.03184	5.60939e-11	1.38194e-08	HEAVY CHAIN putative EXPRESSED-RELATED-RELATED [Salix viminalis]	down
						FtPinG0201289600.01	1.40453	5.02883e-11	1.16777e-08	alcohol dehydrogenase 1-like [Chenopodium quinoa]	up	FtPinG0303271800.01	3.51895	5.7743e-11	1.40804e-08	Homeobox domain-containing protein	up
						FtPinG0505541200.01	-2.76831	5.60097e-11	1.27461e-08	Peptidyl-prolyl cis-trans isomerase fkbp65 [Datura stramonium]	down	FtPinG0202090300.01	-2.43732	8.05434e-11	1.94419e-08	alanine--glyoxylate aminotransferase 2 homolog 2, mitochondrial [Manihot esculenta] OAY41602.1 hypothetical protein MANES_09G114900v8 [Manihot esculenta]	down
						FtPinG0303599800.01	2.54736	8.63031e-11	1.94455e-08	cold-regulated protein 27 [Vitis riparia]	up	FtPinG0809025100.01	2.61333	8.62271e-11	2.06057e-08	3-oxo-Delta(4,5)-steroid 5-beta-reductase-like [Quillaja saponaria]	up
						FtPinG0100878400.01	-1.27017	9.1407e-11	2.03936e-08	Protein kinase [Quillaja saponaria]	down	FtPinG0808865100.01	-2.03372	8.84635e-11	2.09308e-08	hypothetical protein HHK36_022392 [Tetracentron sinense]	down
						FtPinG0809070700.01	2.01683	9.82008e-11	2.16966e-08	hypothetical protein Cgig2_015159 [Carnegiea gigantea]	up	FtPinG0101135300.01	2.93124	9.3333e-11	2.18665e-08	COPII coat assembly protein [Actinidia chinensis var. chinensis]	up
						FtPinG0707379300.01	-2.82888	1.06887e-10	2.33886e-08	putative heat shock protein 83 [Fagopyrum esculentum]	down	FtPinG0100031200.01	-2.44775	1.01424e-10	2.35314e-08	hypothetical protein KSS87_009503 [Heliosperma pusillum]	down
						FtPinG0606956200.01	1.99136	1.29917e-10	2.81574e-08	serine	up	FtPinG0100382400.01	-2.36257	1.12325e-10	2.581e-08	hypothetical protein Pfo_008451 [Paulownia fortunei]	down
						FtPinG0808643200.01	1.49867	1.4079e-10	3.02259e-08	hypothetical protein L3X38_021739 [Prunus dulcis]	up	FtPinG0707910200.01	2.76174	1.20679e-10	2.74653e-08	WAT1-related protein At5g40240-like [Spinacia oleracea] KNA16045.1 hypothetical protein SOVF_092730 [Spinacia oleracea]	up
						FtPinG0606523300.01	1.67438	1.44084e-10	3.0644e-08	UV-B-induced protein At3g17800, chloroplastic-like [Chenopodium quinoa]	up	FtPinG0404688300.01	-3.58755	1.26924e-10	2.86143e-08	hypothetical protein TorRG33x02_136800 [Trema orientale]	down
						FtPinG0303542200.01	-1.3259	1.47908e-10	3.11662e-08	NAC transcription factor 28 [Fagopyrum tataricum]	down	FtPinG0303539800.01	-4.64782	1.38518e-10	3.09361e-08	Cinnamoyl-CoA reductase 1 [Rhynchospora pubera]	down
						FtPinG0100935900.01	-2.50499	1.68148e-10	3.51059e-08	chaperone protein ClpB1 [Cannabis sativa] XP_030489211.1 chaperone protein ClpB1 [Cannabis sativa]	down	FtPinG0202491900.01	4.10125	1.48355e-10	3.25251e-08	uncharacterized protein LOC117925833 isoform X1 [Vitis riparia]	up
						FtPinG0606696400.01	-10.3128	2.42226e-10	5.01122e-08	-	down	FtPinG0303140300.01	5.13781	1.47656e-10	3.25251e-08	elongation factor 1-alpha [Populus alba x Populus x berolinensis]	up
						FtPinG0302521200.01	-1.89871	2.53328e-10	5.19367e-08	putative germin-like protein 2-1 [Chenopodium quinoa]	down	FtPinG0505073600.01	-2.09675	1.50092e-10	3.26068e-08	hypothetical protein L6164_036876 [Bauhinia variegata]	down
						FtPinG0202328900.01	-4.15838	2.61549e-10	5.31435e-08	hypothetical protein BVRB_7g177240 isoform B [Beta vulgaris subsp. vulgaris]	down	FtPinG0809088000.01	-2.71219	1.66065e-10	3.57518e-08	hypothetical protein Cgig2_030998 [Carnegiea gigantea]	down
						FtPinG0606756300.01	-1.57385	3.35873e-10	6.76412e-08	hypothetical protein Cgig2_017400 [Carnegiea gigantea]	down	FtPinG0303106100.01	3.58255	1.75846e-10	3.75195e-08	zinc finger protein CONSTANS-LIKE 16-like [Quercus robur]	up
						FtPinG0606922100.01	-10.6321	3.70006e-10	7.38616e-08	-	down	FtPinG0100134200.01	-2.01821	1.91359e-10	4.04681e-08	S-adenosylmethionine decarboxylase proenzyme [Melia azedarach]	down
						FtPinG0100130100.01	4.65514	3.77015e-10	7.46063e-08	unnamed protein product, partial [Vitis vinifera]	up	FtPinG0303175800.01	-2.27846	2.05561e-10	4.30902e-08	hypothetical protein Cgig2_015606 [Carnegiea gigantea]	down
						FtPinG0100382400.01	-1.90914	3.99124e-10	7.83006e-08	hypothetical protein Pfo_008451 [Paulownia fortunei]	down	FtPinG0505938200.01	-3.12161	2.12185e-10	4.40919e-08	ribulose bisphosphate carboxylase	down
						FtPinG0707195100.01	-1.95356	4.9453e-10	9.61883e-08	uncharacterized protein LOC114284800 isoform X2 [Camellia sinensis]	down	FtPinG0606338500.01	-1.8628	2.2296e-10	4.59316e-08	DNA binding with one finger 1, partial [Camellia sinensis]	down
						FtPinG0404651900.01	-1.64783	5.27068e-10	1.01648e-07	pyridoxal 5'-phosphate synthase-like subunit PDX1.2 [Gossypium arboreum]	down	FtPinG0505541200.01	-2.77166	2.31621e-10	4.72264e-08	Peptidyl-prolyl cis-trans isomerase fkbp65 [Datura stramonium]	down
						FtPinG0202009800.01	-3.13144	5.41701e-10	1.03343e-07	Zinc finger protein [Actinidia chinensis var. chinensis]	down	FtPinG0505904600.01	4.49865	2.33197e-10	4.72264e-08	hypothetical protein BVRB_2g028070 [Beta vulgaris subsp. vulgaris]	up
						FtPinG0202255800.01	1.88367	5.44936e-10	1.03343e-07	probable ubiquitin-conjugating enzyme E2 18 [Chenopodium quinoa]	up	FtPinG0202328900.01	-9.2624	2.35547e-10	4.73015e-08	hypothetical protein BVRB_7g177240 isoform B [Beta vulgaris subsp. vulgaris]	down
						FtPinG0505811400.01	1.44454	5.59798e-10	1.04421e-07	ferritin-3, chloroplastic-like [Olea europaea var. sylvestris] CAA2998331.1 ferritin-2, chloroplastic [Olea europaea subsp. europaea]	up	FtPinG0202368500.01	3.44826	2.46998e-10	4.91875e-08	Transcription factor LUX like [Actinidia chinensis var. chinensis]	up
						FtPinG0707879500.01	-2.03003	5.58755e-10	1.04421e-07	peroxisomal membrane protein 11B [Vitis riparia]	down	FtPinG0505939300.01	-2.25613	2.50705e-10	4.95132e-08	aquaporin [Knorringia sibirica]	down
						FtPinG0201707500.01	3.85023	5.70614e-10	1.05573e-07	hypothetical protein PHAVU_007G021100g [Phaseolus vulgaris] ESW14832.1 hypothetical protein PHAVU_007G021100g [Phaseolus vulgaris]	up	FtPinG0201446400.01	-3.18599	2.82022e-10	5.52416e-08	uncharacterized protein LOC110736472 [Chenopodium quinoa]	down
						FtPinG0202306300.01	-1.28684	5.89351e-10	1.0816e-07	uncharacterized protein LOC111778993 [Cucurbita pepo subsp. pepo]	down	FtPinG0505322600.01	-3.00834	3.4787e-10	6.75857e-08	2,3-bisphosphoglycerate-independent phosphoglycerate mutase [Ziziphus jujuba var. spinosa] XP_015897589.1 2,3-bisphosphoglycerate-independent phosphoglycerate mutase [Ziziphus jujuba var. spinosa] XP_015897590.1 2,3-bisphosphoglycerate-independent phosphoglycerate mutase [Ziziphus jujuba var. spinosa] KAH7515149.1 hypothetical protein FEM48_Zijuj11G0165300 [Ziziphus jujuba var. spinosa]	down
						FtPinG0100565600.01	2.06526	6.03174e-10	1.09812e-07	uncharacterized protein LOC115723244 isoform X1 [Cannabis sativa] KAF4368573.1 hypothetical protein F8388_018697 [Cannabis sativa] KAF4397148.1 hypothetical protein G4B88_008994 [Cannabis sativa]	up	FtPinG0100130100.01	4.43821	4.54865e-10	8.76605e-08	unnamed protein product, partial [Vitis vinifera]	up
						FtPinG0201251100.01	-9.91231	6.08948e-10	1.09983e-07	-	down	FtPinG0100546100.01	-1.5337	4.63734e-10	8.86547e-08	PREDICTED: transcription factor bHLH48 [Vitis vinifera] CBI29895.3 unnamed protein product, partial [Vitis vinifera]	down
						FtPinG0403834800.01	-4.23197	6.23459e-10	1.11717e-07	polygalacturonase At1g48100 [Sesamum indicum]	down	FtPinG0707820400.01	-2.81115	4.99353e-10	9.47066e-08	hypothetical protein CCACVL1_08732 [Corchorus capsularis]	down
						FtPinG0201250900.01	-9.67854	6.32647e-10	1.12478e-07	hypothetical protein I3842_09G210700 [Carya illinoinensis]	down	FtPinG0606238300.01	3.09663	5.41312e-10	1.01856e-07	uncharacterized protein LOC110736686 [Chenopodium quinoa]	up
						FtPinG0505917300.01	-3.11741	7.83422e-10	1.38204e-07	17.3 kDa class I heat shock protein-like [Momordica charantia]	down	FtPinG0404760300.01	-3.59938	5.49325e-10	1.02556e-07	hypothetical protein Cgig2_034080 [Carnegiea gigantea]	down
						FtPinG0606274400.01	-2.80764	8.48349e-10	1.48507e-07	heat shock cognate 70 kDa protein 2 [Trifolium pratense]	down	FtPinG0100282200.01	-2.29677	5.74159e-10	1.06362e-07	Protein RETICULATA-related 5, chloroplastic [Vitis vinifera]	down
						FtPinG0808865100.01	-1.55993	8.59857e-10	1.49372e-07	hypothetical protein HHK36_022392 [Tetracentron sinense]	down	FtPinG0708008800.01	-2.56013	8.62199e-10	1.58492e-07	mannan endo-1,4-beta-mannosidase 7 [Morus notabilis] EXC35442.1 Mannan endo-1,4-beta-mannosidase 7 [Morus notabilis]	down
						FtPinG0404740600.01	-2.93213	8.72023e-10	1.50338e-07	heat shock protein 101 [Vitis vinifera] AAX08108.1 heat shock protein 101 [Vitis vinifera] RVW85601.1 Chaperone protein ClpB1 [Vitis vinifera]	down	FtPinG0505592000.01	-2.54877	8.95307e-10	1.63322e-07	hypothetical protein Cgig2_020439 [Carnegiea gigantea]	down
						FtPinG0202328700.01	-4.0842	9.9326e-10	1.69952e-07	cytochrome P450 736A117 [Beta vulgaris subsp. vulgaris]	down	FtPinG0302663500.01	-2.51814	9.44833e-10	1.71051e-07	p-hydroxybenzoic acid efflux pump subunit aaeB [Melia azedarach]	down
						FtPinG0302710900.01	-1.37835	1.04799e-09	1.7674e-07	palmitoyl-acyl carrier protein thioesterase, chloroplastic isoform X1 [Beta vulgaris subsp. vulgaris] XP_010688134.1 palmitoyl-acyl carrier protein thioesterase, chloroplastic isoform X1 [Beta vulgaris subsp. vulgaris] KMT02998.1 hypothetical protein BVRB_8g195640 [Beta vulgaris subsp. vulgaris]	down	FtPinG0201396600.01	-2.60834	1.22625e-09	2.20328e-07	protein TSS-like isoform X2 [Chenopodium quinoa]	down
						FtPinG0707457300.01	2.76014	1.04846e-09	1.7674e-07	-	up	FtPinG0606494100.01	-3.14473	1.25302e-09	2.23459e-07	hypothetical protein K7X08_030941 [Anisodus acutangulus]	down
						FtPinG0607021900.01	-1.92877	1.10851e-09	1.85487e-07	-	down	FtPinG0202505700.01	-2.05264	1.51131e-09	2.67524e-07	uncharacterized protein LOC104905777 isoform X1 [Beta vulgaris subsp. vulgaris]	down
						FtPinG0606750700.01	-9.54825	1.12909e-09	1.87553e-07	PREDICTED: endoplasmic reticulum oxidoreductin-1-like [Nelumbo nucifera]	down	FtPinG0707631400.01	1.38091	1.71752e-09	3.01791e-07	hypothetical protein FH972_020166 [Carpinus fangiana]	up
						FtPinG0100282200.01	-1.63026	1.39871e-09	2.30655e-07	Protein RETICULATA-related 5, chloroplastic [Vitis vinifera]	down	FtPinG0403667800.01	-2.34634	1.78383e-09	3.11155e-07	hypothetical protein BUALT_Bual.t03G0070900 [Buddleja alternifolia]	down
						FtPinG0100396200.01	2.50166	1.41526e-09	2.31706e-07	hypothetical protein Cgig2_032697 [Carnegiea gigantea]	up	FtPinG0201952300.01	-2.24667	1.79914e-09	3.11551e-07	Protein ApaG like [Quillaja saponaria]	down
						FtPinG0403671700.01	2.20482	1.67718e-09	2.72625e-07	CRIB domain-containing protein RIC10-like isoform X1 [Hibiscus syriacus] XP_039004415.1 CRIB domain-containing protein RIC10-like isoform X1 [Hibiscus syriacus]	up	FtPinG0404816000.01	2.4579	1.93357e-09	3.32421e-07	hypothetical protein KSS87_023159 [Heliosperma pusillum]	up
						FtPinG0202509500.01	-1.43486	1.8475e-09	2.98181e-07	hypothetical protein F0562_035772 [Nyssa sinensis]	down	FtPinG0201707500.01	3.54107	2.25854e-09	3.85517e-07	hypothetical protein PHAVU_007G021100g [Phaseolus vulgaris] ESW14832.1 hypothetical protein PHAVU_007G021100g [Phaseolus vulgaris]	up
						FtPinG0303571900.01	3.21794	2.21065e-09	3.5428e-07	hypothetical protein F0562_027200 [Nyssa sinensis]	up	FtPinG0506014000.01	-2.32787	2.66915e-09	4.52374e-07	chlorophyll a-b binding protein 6, chloroplastic [Spinacia oleracea] KNA21599.1 hypothetical protein SOVF_041770 [Spinacia oleracea]	down
						FtPinG0100982000.01	2.13232	2.31183e-09	3.67905e-07	DEAD-box ATP-dependent RNA helicase 20 [Beta vulgaris subsp. vulgaris] KMT10692.1 hypothetical protein BVRB_5g118040 isoform A [Beta vulgaris subsp. vulgaris]	up	FtPinG0404083800.01	-2.56993	2.69313e-09	4.53223e-07	hypothetical protein C2S52_022633 [Perilla frutescens var. hirtella]	down
						FtPinG0202202300.01	-1.40837	2.3437e-09	3.70386e-07	PREDICTED: ADP-ribosylation factor 2-like [Nelumbo nucifera]	down	FtPinG0100330600.01	-2.41702	2.86227e-09	4.7832e-07	chaperone protein ClpB3, chloroplastic [Beta vulgaris subsp. vulgaris] KMT17275.1 hypothetical protein BVRB_2g039750 [Beta vulgaris subsp. vulgaris]	down
						FtPinG0201985800.01	2.70542	2.92435e-09	4.58962e-07	hypothetical protein Cgig2_014253 [Carnegiea gigantea]	up	FtPinG0606507900.01	-2.8676	3.01508e-09	5.00357e-07	K(+) efflux antiporter 3, chloroplastic [Vitis riparia]	down
						FtPinG0302951000.01	2.05883	2.95267e-09	4.60232e-07	-	up	FtPinG0808229000.01	1.93363	3.05117e-09	5.02855e-07	hypothetical protein Cgig2_007118 [Carnegiea gigantea]	up
						FtPinG0403858200.01	2.14097	3.45803e-09	5.35336e-07	alpha-glucan water dikinase, chloroplastic-like [Chenopodium quinoa]	up	FtPinG0606368800.01	2.9073	3.2348e-09	5.29466e-07	PREDICTED: zinc finger protein CONSTANS-LIKE 16 [Vitis vinifera] CBI27020.3 unnamed protein product, partial [Vitis vinifera]	up
						FtPinG0202272000.01	-1.73596	3.54092e-09	5.40811e-07	dynein light chain 2, cytoplasmic [Benincasa hispida]	down	FtPinG0101023000.01	3.59104	3.72494e-09	6.05544e-07	cytosolic sulfotransferase 15-like [Mercurialis annua]	up
						FtPinG0202402700.01	-2.37629	3.52017e-09	5.40811e-07	hypothetical protein CJ030_MR2G024915 [Morella rubra]	down	FtPinG0404401500.01	-2.48248	3.82036e-09	6.16859e-07	uncharacterized protein At5g39865 [Olea europaea var. sylvestris] CAA2995696.1 glutaredoxin domain-containing cysteine-rich 1 [Olea europaea subsp. europaea]	down
						FtPinG0707975200.01	-2.71323	3.81905e-09	5.794e-07	uncharacterized protein LOC110788889 [Spinacia oleracea] KNA07161.1 hypothetical protein SOVF_174250 [Spinacia oleracea]	down	FtPinG0100151600.01	-1.98807	3.85558e-09	6.18368e-07	hypothetical protein L3X38_005914 [Prunus dulcis]	down
						FtPinG0202109900.01	-1.8538	4.23255e-09	6.37882e-07	hypothetical protein HHK36_026149 [Tetracentron sinense]	down	FtPinG0100982000.01	2.08373	3.90788e-09	6.22577e-07	DEAD-box ATP-dependent RNA helicase 20 [Beta vulgaris subsp. vulgaris] KMT10692.1 hypothetical protein BVRB_5g118040 isoform A [Beta vulgaris subsp. vulgaris]	up
						FtPinG0201300500.01	-1.34768	4.41849e-09	6.61523e-07	granule bound starch synthase I [Fagopyrum tataricum]	down	FtPinG0100819100.01	-1.95388	4.16329e-09	6.58875e-07	hypothetical protein Cgig2_021986 [Carnegiea gigantea]	down
						FtPinG0100151600.01	-1.75113	4.70124e-09	6.99256e-07	hypothetical protein L3X38_005914 [Prunus dulcis]	down	FtPinG0808555600.01	-2.20464	4.5552e-09	7.16155e-07	hypothetical protein CMV_001532 [Castanea mollissima]	down
						FtPinG0202198200.01	-2.55444	4.85438e-09	7.17345e-07	hypothetical protein Patl1_35412 [Pistacia atlantica] KAJ0077542.1 hypothetical protein Patl1_35416 [Pistacia atlantica]	down	FtPinG0100017200.01	-2.38286	4.74605e-09	7.41283e-07	hypothetical protein I3842_09G107400 [Carya illinoinensis]	down
						FtPinG0808668600.01	1.42469	5.11618e-09	7.51154e-07	probable pectate lyase 4 [Punica granatum]	up	FtPinG0100873600.01	5.44868	4.91544e-09	7.62755e-07	expansin-like B1 [Chenopodium quinoa]	up
						FtPinG0201249800.01	-9.50106	5.31794e-09	7.73365e-07	-	down	FtPinG0606679700.01	-2.50203	5.08823e-09	7.84474e-07	protein NRT1	down
						FtPinG0808160800.01	-1.27926	5.33543e-09	7.73365e-07	CBL-interacting serine	down	FtPinG0505837800.01	1.79275	5.45546e-09	8.357e-07	hypothetical protein TSUD_317150, partial [Trifolium subterraneum]	up
						FtPinG0404540900.01	-3.19676	5.91118e-09	8.49544e-07	heat shock 70 kDa protein 6, chloroplastic [Carica papaya]	down	FtPinG0707589900.01	-2.3345	5.50666e-09	8.38169e-07	probable monogalactosyldiacylglycerol synthase, chloroplastic [Prosopis cineraria]	down
						FtPinG0607102600.01	-1.21532	5.93564e-09	8.49544e-07	hypothetical protein KSS87_005198 [Heliosperma pusillum]	down	FtPinG0404062900.01	2.56951	5.59828e-09	8.46722e-07	Dof transcription factor [Betula platyphylla] QYF06653.1 Dof [Betula platyphylla]	up
						FtPinG0404343100.01	-2.17124	6.05062e-09	8.60588e-07	SAP1 [Tamarix hispida]	down	FtPinG0505720300.01	-1.77951	6.34673e-09	9.36221e-07	probable trehalose-phosphate phosphatase C isoform X1 [Beta vulgaris subsp. vulgaris] XP_048491848.1 probable trehalose-phosphate phosphatase C isoform X1 [Beta vulgaris subsp. vulgaris] XP_048491877.1 probable trehalose-phosphate phosphatase C isoform X1 [Beta vulgaris subsp. vulgaris] XP_048491913.1 probable trehalose-phosphate phosphatase C isoform X1 [Beta vulgaris subsp. vulgaris] XP_0484919…	down
						FtPinG0404779200.01	2.62375	6.18117e-09	8.73696e-07	hypothetical protein FH972_009987 [Carpinus fangiana]	up	FtPinG0606243100.01	-3.08081	6.23395e-09	9.36221e-07	BAG family molecular chaperone regulator 6 [Chenopodium quinoa]	down
						FtPinG0201537400.01	2.10671	6.47155e-09	9.09093e-07	hypothetical protein L1887_07468 [Cichorium endivia]	up	FtPinG0708033600.01	-2.78521	6.32764e-09	9.36221e-07	ABC transporter G family member 5 [Spinacia oleracea] XP_021861763.1 ABC transporter G family member 5 [Spinacia oleracea]	down
						FtPinG0808693200.01	-1.57669	6.69385e-09	9.34551e-07	hypothetical protein [Gossypium harknessii]	down	FtPinG0808646300.01	-3.07771	6.32844e-09	9.36221e-07	uncharacterized protein J3R85_005801, partial [Psidium guajava]	down
						FtPinG0201871600.01	-1.38211	7.03917e-09	9.76771e-07	fructose-1,6-bisphosphatase, cytosolic [Salvia splendens] KAG6388587.1 hypothetical protein SASPL_150019 [Salvia splendens]	down	FtPinG0100180800.01	2.24444	6.64097e-09	9.73615e-07	cytochrome P450 81B80 [Fallopia sachalinensis]	up
						FtPinG0201520900.01	-1.52993	7.23475e-09	9.97825e-07	Ribonuclease ageritin [Datura stramonium]	down	FtPinG0202494500.01	-4.04928	6.79325e-09	9.89868e-07	-	down
						FtPinG0202248000.01	-1.35938	8.12119e-09	1.11334e-06	J domain-containing protein required for chloroplast accumulation response 1 isoform X1 [Hevea brasiliensis]	down	FtPinG0202173400.01	-2.5545	6.83861e-09	9.90438e-07	hypothetical protein Cgig2_008116 [Carnegiea gigantea]	down
						FtPinG0707597700.01	-2.1442	8.54757e-09	1.16477e-06	hypothetical protein SLEP1_g34793 [Shorea leprosula]	down	FtPinG0707131700.01	2.09779	6.96773e-09	1.00306e-06	hypothetical protein KSS87_018171 [Heliosperma pusillum]	up
						FtPinG0100035900.01	-1.73106	8.62783e-09	1.16871e-06	Heat stress transcription factor A-2 [Vitis vinifera]	down	FtPinG0202248000.01	-2.23422	7.85194e-09	1.12358e-06	J domain-containing protein required for chloroplast accumulation response 1 isoform X1 [Hevea brasiliensis]	down
						FtPinG0403945600.01	-2.05146	9.73826e-09	1.31132e-06	fagopyritol synthase 1 [Fagopyrum esculentum]	down	FtPinG0707982500.01	-1.68659	8.57364e-09	1.21955e-06	hypothetical protein F0562_000213 [Nyssa sinensis]	down
						FtPinG0100640900.01	-2.30158	1.02566e-08	1.373e-06	PREDICTED: heat shock 70 kDa protein, mitochondrial-like [Nelumbo nucifera] XP_010244688.1 PREDICTED: heat shock 70 kDa protein, mitochondrial-like [Nelumbo nucifera]	down	FtPinG0708085300.01	-1.97091	9.06332e-09	1.28157e-06	hypothetical protein Cgig2_029774 [Carnegiea gigantea]	down
						FtPinG0202272900.01	1.52459	1.13701e-08	1.51316e-06	hypothetical protein Cgig2_019782 [Carnegiea gigantea]	up	FtPinG0504999700.01	-2.52387	9.33641e-09	1.31242e-06	zinc finger protein CONSTANS-LIKE 5 [Quercus lobata] XP_050272489.1 zinc finger protein CONSTANS-LIKE 5 [Quercus robur]	down
						FtPinG0808167900.01	2.85113	1.19232e-08	1.57754e-06	gamma-glutamyl peptidase 3-like [Hevea brasiliensis]	up	FtPinG0809042300.01	2.59136	9.42746e-09	1.31747e-06	IAA-amino acid hydrolase ILR1-like 6 [Beta vulgaris subsp. vulgaris]	up
						FtPinG0606248800.01	1.93371	1.20586e-08	1.58622e-06	U-box domain-containing protein 33-like [Chenopodium quinoa]	up	FtPinG0100133800.01	-1.94212	9.80376e-09	1.3621e-06	PREDICTED: protein NSP-INTERACTING KINASE 1-like [Nelumbo nucifera]	down
						FtPinG0606388000.01	-1.75845	1.22412e-08	1.60099e-06	PREDICTED: cysteine-rich repeat secretory protein 12 [Theobroma cacao]	down	FtPinG0504942100.01	-1.80701	1.24587e-08	1.72095e-06	hypothetical protein Vadar_012252 [Vaccinium darrowii]	down
						FtPinG0505791900.01	-2.07154	1.24509e-08	1.61912e-06	-	down	FtPinG0100396200.01	2.15107	1.53772e-08	2.11188e-06	hypothetical protein Cgig2_032697 [Carnegiea gigantea]	up
						FtPinG0302715500.01	-1.37121	1.3342e-08	1.72513e-06	nudix hydrolase 20, chloroplastic-like isoform X1 [Olea europaea subsp. europaea]	down	FtPinG0202306300.01	-1.25729	1.55302e-08	2.12072e-06	uncharacterized protein LOC111778993 [Cucurbita pepo subsp. pepo]	down
						FtPinG0201503900.01	1.15641	1.69566e-08	2.18013e-06	pentatricopeptide repeat-containing protein At5g04810, chloroplastic isoform X1 [Coffea eugenioides]	up	FtPinG0100080800.01	-1.72913	1.56619e-08	2.12655e-06	transcription factor MYB 2 [Rheum palmatum]	down
						FtPinG0201558700.01	-2.11473	1.82157e-08	2.32885e-06	hypothetical protein RHMOL_Rhmol10G0271900 [Rhododendron molle]	down	FtPinG0201880400.01	-1.8262	1.70328e-08	2.29962e-06	hypothetical protein Cgig2_004807 [Carnegiea gigantea]	down
						FtPinG0404794200.01	-1.90562	1.84195e-08	2.34174e-06	-	down	FtPinG0506016000.01	1.92517	1.827e-08	2.45281e-06	POLLUX-like ion channel [Trema orientale]	up
						FtPinG0303195600.01	-2.99263	2.02055e-08	2.55453e-06	zinc finger protein ZAT11-like [Glycine soja] RZB43188.1 Zinc finger protein ZAT11 [Glycine soja]	down	FtPinG0302682000.01	2.89333	2.11797e-08	2.82755e-06	uncharacterized protein LOC110672613 [Hevea brasiliensis]	up
						FtPinG0808580500.01	-1.41423	2.05783e-08	2.5873e-06	hypothetical protein F0562_035291 [Nyssa sinensis]	down	FtPinG0404401300.01	-2.94308	2.34538e-08	3.09654e-06	uncharacterized protein LOC104884902 [Beta vulgaris subsp. vulgaris]	down
						FtPinG0505740400.01	-1.93133	2.17617e-08	2.72105e-06	hypothetical protein FNV43_RR15422 [Rhamnella rubrinervis]	down	FtPinG0707195100.01	-1.89507	2.33579e-08	3.09654e-06	uncharacterized protein LOC114284800 isoform X2 [Camellia sinensis]	down
						FtPinG0100901000.01	-2.26529	2.24636e-08	2.79347e-06	hypothetical protein L3X38_040768 [Prunus dulcis] BBH08671.1 HSP20-like chaperones superfamily protein [Prunus dulcis]	down	FtPinG0302775000.01	-2.41386	2.52018e-08	3.30905e-06	digalactosyldiacylglycerol synthase 1, chloroplastic [Beta vulgaris subsp. vulgaris]	down
						FtPinG0404783300.01	-2.00641	2.33435e-08	2.88711e-06	dnaJ protein-like [Melia azedarach] KAJ4724744.1 dnaJ protein-like [Melia azedarach]	down	FtPinG0303394500.01	-2.36814	2.57237e-08	3.34087e-06	protein FAM32A-like isoform X1 [Sesamum indicum]	down
						FtPinG0808229800.01	5.17999	2.35925e-08	2.90213e-06	hypothetical protein MLD38_031653 [Melastoma candidum]	up	FtPinG0303547200.01	2.04688	2.56768e-08	3.34087e-06	putative IAA-amino acid hydrolase ILR1 [Melia azedarach]	up
						FtPinG0201688300.01	-1.39427	2.66961e-08	3.26626e-06	PREDICTED: uncharacterized protein LOC100252456 [Vitis vinifera]	down	FtPinG0606498700.01	3.50683	2.71651e-08	3.509e-06	MYB33 transcription factor protein [Fagopyrum tataricum]	up
						FtPinG0505939300.01	-1.71367	2.72145e-08	3.31188e-06	aquaporin [Knorringia sibirica]	down	FtPinG0404187200.01	3.61589	3.09779e-08	3.97999e-06	-	up
						FtPinG0808896600.01	1.25927	2.87671e-08	3.4822e-06	hypothetical protein Cgig2_020239 [Carnegiea gigantea]	up	FtPinG0707853900.01	-3.64161	3.21327e-08	4.10628e-06	protein DETOXIFICATION 16-like isoform X1 [Camellia sinensis] XP_028122086.1 protein DETOXIFICATION 16-like isoform X1 [Camellia sinensis] XP_028122088.1 protein DETOXIFICATION 16-like isoform X1 [Camellia sinensis]	down
						FtPinG0708014500.01	1.81421	2.91799e-08	3.51347e-06	hypothetical protein HYC85_002259 [Camellia sinensis]	up	FtPinG0505811400.01	1.3036	3.46241e-08	4.40112e-06	ferritin-3, chloroplastic-like [Olea europaea var. sylvestris] CAA2998331.1 ferritin-2, chloroplastic [Olea europaea subsp. europaea]	up
						FtPinG0100277500.01	-1.99622	3.13525e-08	3.75521e-06	hypothetical protein Cgig2_003715 [Carnegiea gigantea]	down	FtPinG0100891100.01	-4.30747	3.94696e-08	4.9905e-06	uncharacterized protein LOC115680353 [Syzygium oleosum]	down
						FtPinG0404816000.01	1.89491	3.42338e-08	4.07884e-06	hypothetical protein KSS87_023159 [Heliosperma pusillum]	up	FtPinG0100750500.01	2.32928	4.06838e-08	5.11695e-06	hypothetical protein BVRB_5g099630 [Beta vulgaris subsp. vulgaris]	up
						FtPinG0404696900.01	-1.57716	3.66356e-08	4.31977e-06	arginine decarboxylase-like [Diospyros lotus]	down	FtPinG0303008900.01	-3.17187	4.11059e-08	5.14297e-06	-	down
						FtPinG0505863900.01	1.28717	3.65134e-08	4.31977e-06	Calcium-binding EF-hand [Melia azedarach]	up	FtPinG0202329200.01	-8.38549	4.20392e-08	5.23235e-06	putative exostosin [Helianthus annuus]	down
						FtPinG0100134200.01	-1.66973	3.77798e-08	4.43173e-06	S-adenosylmethionine decarboxylase proenzyme [Melia azedarach]	down	FtPinG0202330300.01	-3.12348	4.35072e-08	5.387e-06	cytochrome P450 71AP13 [Beta vulgaris subsp. vulgaris]	down
						FtPinG0202391900.01	-1.97367	4.47061e-08	5.1907e-06	Abscisic acid 8'-hydroxylase [Melia azedarach]	down	FtPinG0201818700.01	-1.83837	4.45553e-08	5.48834e-06	hypothetical protein SOVF_158220 isoform B [Spinacia oleracea]	down
						FtPinG0808334100.01	1.51694	4.45088e-08	5.1907e-06	U-box domain-containing protein 5 isoform X1 [Pistacia vera]	up	FtPinG0201345300.01	-3.04542	4.76158e-08	5.83525e-06	uncharacterized protein LOC115952981 isoform X2 [Quercus lobata]	down
						FtPinG0505225100.01	1.92695	4.65235e-08	5.37429e-06	hypothetical protein NL676_013898 [Syzygium grande]	up	FtPinG0808820000.01	-3.17076	4.82598e-08	5.884e-06	chlorophyll a-b binding protein [Fagopyrum tataricum]	down
						FtPinG0201734300.01	-2.83586	5.54854e-08	6.37717e-06	aquaporin PIP2-4-like [Sesamum indicum]	down	FtPinG0404540900.01	-3.21227	5.06276e-08	6.14135e-06	heat shock 70 kDa protein 6, chloroplastic [Carica papaya]	down
						FtPinG0808578900.01	-2.15653	5.94807e-08	6.80203e-06	membrane protein PM19L [Pisum sativum] KAI5399724.1 hypothetical protein KIW84_064889 [Pisum sativum]	down	FtPinG0808693200.01	-2.03145	5.20917e-08	6.28705e-06	hypothetical protein [Gossypium harknessii]	down
						FtPinG0808435900.01	-3.38473	6.00651e-08	6.8345e-06	fructose-bisphosphate aldolase 1, chloroplastic [Carica papaya] AER26531.1 fructose 1,6 bisphosphate aldolase class 1 [Carica papaya]	down	FtPinG0505825300.01	2.85085	5.30891e-08	6.37523e-06	hypothetical protein Cgig2_014433 [Carnegiea gigantea]	up
						FtPinG0707212200.01	-1.73353	6.42892e-08	7.27875e-06	-	down	FtPinG0403858200.01	2.1778	5.33916e-08	6.37949e-06	alpha-glucan water dikinase, chloroplastic-like [Chenopodium quinoa]	up
						FtPinG0505849500.01	-1.33787	6.92038e-08	7.75798e-06	hsp70-Hsp90 organizing protein 3 [Jatropha curcas] KDP25621.1 hypothetical protein JCGZ_20777 [Jatropha curcas]	down	FtPinG0100069300.01	-1.90175	5.60121e-08	6.65931e-06	probable LRR receptor-like serine	down
						FtPinG0808626600.01	-1.24604	6.89032e-08	7.75798e-06	heat shock cognate protein 80 [Arachis hypogaea]	down	FtPinG0202272900.01	2.12618	5.76e-08	6.81419e-06	hypothetical protein Cgig2_019782 [Carnegiea gigantea]	up
						FtPinG0201384200.01	-1.47579	7.78476e-08	8.6842e-06	hypothetical protein FNV43_RR06861 [Rhamnella rubrinervis]	down	FtPinG0202198200.01	-2.95329	5.80032e-08	6.82809e-06	hypothetical protein Patl1_35412 [Pistacia atlantica] KAJ0077542.1 hypothetical protein Patl1_35416 [Pistacia atlantica]	down
						FtPinG0303613700.01	2.02208	7.83983e-08	8.70297e-06	hypothetical protein [Datura stramonium]	up	FtPinG0505434000.01	-1.77164	5.85299e-08	6.85632e-06	rhomboid-like protein 14, mitochondrial [Chenopodium quinoa]	down
						FtPinG0202228400.01	-1.19268	8.07681e-08	8.92252e-06	hypothetical protein KSS87_016431 [Heliosperma pusillum]	down	FtPinG0505571000.01	-2.42878	5.99309e-08	6.98619e-06	glucan endo-1,3-beta-glucosidase 8-like [Chenopodium quinoa]	down
						FtPinG0607044200.01	-2.14374	9.11651e-08	1.00224e-05	B-box zinc finger protein 19-like isoform X1 [Durio zibethinus]	down	FtPinG0808797200.01	4.46936	6.34859e-08	7.36467e-06	hypothetical protein H6P81_008924 [Aristolochia fimbriata]	up
						FtPinG0707820600.01	-1.47864	9.90578e-08	1.08378e-05	type 1 phosphatases regulator ypi1 [Spinacia oleracea] KNA23675.1 hypothetical protein SOVF_022660 [Spinacia oleracea]	down	FtPinG0707642600.01	-3.70252	6.48065e-08	7.48156e-06	hypothetical protein SLEP1_g36740 [Shorea leprosula]	down
						FtPinG0707375700.01	3.07213	1.08829e-07	1.18498e-05	-	up	FtPinG0100399000.01	1.84762	7.34263e-08	8.39584e-06	hypothetical protein Cgig2_001766 [Carnegiea gigantea]	up
						FtPinG0404905800.01	-1.34791	1.09595e-07	1.18765e-05	hypothetical protein Cgig2_009306 [Carnegiea gigantea]	down	FtPinG0808171000.01	-1.94257	7.34289e-08	8.39584e-06	dof zinc finger protein DOF1.4 [Cajanus cajan] KYP62941.1 Dof zinc finger protein PBF [Cajanus cajan] DAA64930.1 TPA_inf: dof protein [Cajanus cajan]	down
						FtPinG0201250500.01	-8.62043	1.20695e-07	1.30173e-05	-	down	FtPinG0404825400.01	-2.0272	7.48576e-08	8.51844e-06	hypothetical protein Cgig2_004767 [Carnegiea gigantea]	down
						FtPinG0101088100.01	-2.39856	1.28207e-07	1.37623e-05	polygalacturonase At1g48100-like [Mangifera indica]	down	FtPinG0404869300.01	-3.57797	8.22117e-08	9.31097e-06	hypothetical protein Cgig2_031969 [Carnegiea gigantea]	down
						FtPinG0606140400.01	-2.39094	1.29075e-07	1.37904e-05	uncharacterized protein LOC126794193 [Potentilla anserina]	down	FtPinG0808192900.01	2.50763	8.79313e-08	9.91176e-06	equilibrative nucleotide transporter 3-like [Chenopodium quinoa]	up
						FtPinG0808544700.01	-1.37744	1.49677e-07	1.59169e-05	universal stress protein PHOS34-like [Chenopodium quinoa] XP_021745957.1 universal stress protein PHOS34-like [Chenopodium quinoa]	down	FtPinG0201851700.01	-1.83372	8.98749e-08	1.00706e-05	hypothetical protein F0562_008952 [Nyssa sinensis]	down
						FtPinG0302872800.01	-2.1597	1.50607e-07	1.59412e-05	hypothetical protein Vadar_022369 [Vaccinium darrowii]	down	FtPinG0404134800.01	-2.90083	9.01831e-08	1.00706e-05	-	down
						FtPinG0303373800.01	1.45074	1.62121e-07	1.70804e-05	Polyamine oxidase [Actinidia chinensis var. chinensis]	up	FtPinG0403857800.01	-1.82597	9.2753e-08	1.03094e-05	lipase [Beta vulgaris subsp. vulgaris]	down
						FtPinG0809132900.01	1.12665	1.67853e-07	1.76029e-05	E3 ubiquitin-protein ligase rnf8-A [Morus notabilis] EXB82785.1 RING finger protein 141 [Morus notabilis]	up	FtPinG0303048600.01	-2.533	9.34603e-08	1.03399e-05	pyruvate, phosphate dikinase, chloroplastic [Ricinus communis]	down
						FtPinG0201623400.01	1.44845	1.72547e-07	1.80121e-05	uncharacterized protein LOC120088626 [Benincasa hispida]	up	FtPinG0202252500.01	3.74833	9.67564e-08	1.06552e-05	hypothetical protein Cgig2_003420 [Carnegiea gigantea]	up
						FtPinG0504911500.01	1.92881	1.84752e-07	1.91982e-05	chaperonin-like RBCX protein 1, chloroplastic [Quercus lobata] XP_050288453.1 chaperonin-like RBCX protein 1, chloroplastic [Quercus robur]	up	FtPinG0201824600.01	-1.60963	9.82173e-08	1.07665e-05	dynamin-related protein 1E [Carica papaya]	down
						FtPinG0202486300.01	-2.02207	1.86639e-07	1.92188e-05	-	down	FtPinG0607044600.01	-1.97513	1.02415e-07	1.11753e-05	non-symbiotic hemoglobin 2 [Benincasa hispida]	down
						FtPinG0606389300.01	-2.49252	1.85902e-07	1.92188e-05	uncharacterized protein LOC104456721 [Eucalyptus grandis] KCW58384.1 hypothetical protein EUGRSUZ_H01072 [Eucalyptus grandis] KCW58385.1 hypothetical protein EUGRSUZ_H01072 [Eucalyptus grandis]	down	FtPinG0505359700.01	-3.36731	1.03574e-07	1.12505e-05	B-box-type zinc finger [Parasponia andersonii]	down
						FtPinG0505322600.01	-2.14236	1.95587e-07	2.00494e-05	2,3-bisphosphoglycerate-independent phosphoglycerate mutase [Ziziphus jujuba var. spinosa] XP_015897589.1 2,3-bisphosphoglycerate-independent phosphoglycerate mutase [Ziziphus jujuba var. spinosa] XP_015897590.1 2,3-bisphosphoglycerate-independent phosphoglycerate mutase [Ziziphus jujuba var. spinosa] KAH7515149.1 hypothetical protein FEM48_Zijuj11G0165300 [Ziziphus jujuba var. spinosa]	down	FtPinG0202109900.01	-2.28528	1.09087e-07	1.17957e-05	hypothetical protein HHK36_026149 [Tetracentron sinense]	down
						FtPinG0606237300.01	2.03727	1.97498e-07	2.01546e-05	hypothetical protein CMV_016230 [Castanea mollissima]	up	FtPinG0505535600.01	-1.67336	1.11126e-07	1.19621e-05	PREDICTED: probably inactive leucine-rich repeat receptor-like protein kinase At3g28040 [Populus euphratica]	down
						FtPinG0100846500.01	1.15532	2.02022e-07	2.04482e-05	UV-B-induced protein [Senna tora]	up	FtPinG0606718300.01	1.91286	1.18244e-07	1.2625e-05	(3S,6E)-nerolidol synthase 1-like isoform X1 [Vitis riparia]	up
						FtPinG0708119900.01	-1.1597	2.02172e-07	2.04482e-05	type IV inositol polyphosphate 5-phosphatase 7 [Beta vulgaris subsp. vulgaris] KMS97632.1 hypothetical protein BVRB_5g125150 [Beta vulgaris subsp. vulgaris]	down	FtPinG0708038700.01	2.91827	1.18341e-07	1.2625e-05	hypothetical protein Tsubulata_047142 [Turnera subulata]	up
						FtPinG0202237200.01	1.332	2.03293e-07	2.04706e-05	PREDICTED: uncharacterized protein LOC105123210 [Populus euphratica]	up	FtPinG0303571900.01	2.64047	1.19667e-07	1.27096e-05	hypothetical protein F0562_027200 [Nyssa sinensis]	up
						FtPinG0606524500.01	-1.30041	2.08358e-07	2.08881e-05	hypothetical protein NC653_009447 [Populus alba x Populus x berolinensis]	down	FtPinG0505101000.01	1.78634	1.24686e-07	1.31842e-05	UGT85A68 [Fagopyrum tataricum]	up
						FtPinG0707233500.01	-1.18541	2.12042e-07	2.11642e-05	hypothetical protein BVRB_4g096310 [Beta vulgaris subsp. vulgaris]	down	FtPinG0201257700.01	-2.43387	1.39541e-07	1.46516e-05	hypothetical protein KSS87_014423 [Heliosperma pusillum]	down
						FtPinG0505470100.01	-1.92482	2.158e-07	2.14453e-05	squalene monooxygenase SE1-like [Quercus lobata]	down	FtPinG0606603400.01	-2.97979	1.3979e-07	1.46516e-05	hypothetical protein Tsubulata_028100 [Turnera subulata]	down
						FtPinG0201310800.01	-2.49872	2.23458e-07	2.21097e-05	hypothetical protein L6164_019347 [Bauhinia variegata]	down	FtPinG0809177800.01	-3.66122	1.44792e-07	1.51095e-05	remorin 4.1 [Beta vulgaris subsp. vulgaris]	down
						FtPinG0201345300.01	-2.24812	2.25811e-07	2.22458e-05	uncharacterized protein LOC115952981 isoform X2 [Quercus lobata]	down	FtPinG0100374900.01	-2.12806	1.45472e-07	1.51145e-05	uncharacterized protein LOC110713815 [Chenopodium quinoa]	down
						FtPinG0100054200.01	1.20253	2.44698e-07	2.40026e-05	cysteine synthase-like [Vitis riparia] XP_034705944.1 cysteine synthase-like [Vitis riparia] XP_034705945.1 cysteine synthase-like [Vitis riparia]	up	FtPinG0201408300.01	-2.64406	1.51248e-07	1.56467e-05	protein spt2-like isoform X2 [Camellia sinensis]	down
						FtPinG0707822400.01	-1.67708	2.50553e-07	2.44714e-05	hypothetical protein Cgig2_017375 [Carnegiea gigantea]	down	FtPinG0303519000.01	-3.16433	1.52222e-07	1.56795e-05	chlorophyll a-b binding protein 3, chloroplastic [Chenopodium quinoa] XP_021758723.1 chlorophyll a-b binding protein 3, chloroplastic [Chenopodium quinoa]	down
						FtPinG0101085600.01	-1.28312	2.52346e-07	2.45412e-05	lipase [Beta vulgaris subsp. vulgaris]	down	FtPinG0201459900.01	-2.19425	1.62186e-07	1.66342e-05	hypothetical protein Cgig2_020248 [Carnegiea gigantea]	down
						FtPinG0404099600.01	-1.08713	2.57802e-07	2.49651e-05	PREDICTED: serine acetyltransferase 1, chloroplastic-like [Nicotiana attenuata] OIT07926.1 serine acetyltransferase 1, chloroplastic [Nicotiana attenuata]	down	FtPinG0505346100.01	-2.17064	1.63717e-07	1.67194e-05	15.7 kDa heat shock protein, peroxisomal [Beta vulgaris subsp. vulgaris]	down
						FtPinG0504925400.01	-2.42166	2.7458e-07	2.64772e-05	dnaJ homolog subfamily B member 1-like [Chenopodium quinoa]	down	FtPinG0404504300.01	-2.30132	1.64924e-07	1.6771e-05	ABC transporter G family member 14-like [Chenopodium quinoa]	down
						FtPinG0303394500.01	-1.97703	2.95968e-07	2.84191e-05	protein FAM32A-like isoform X1 [Sesamum indicum]	down	FtPinG0201269300.01	-1.32622	1.768e-07	1.79025e-05	adenylylsulfatase HINT3 isoform X1 [Beta vulgaris subsp. vulgaris] KMS95712.1 hypothetical protein BVRB_005570 [Beta vulgaris subsp. vulgaris]	down
						FtPinG0201556200.01	1.97516	3.02165e-07	2.88923e-05	WAT1-related protein At3g02690, chloroplastic-like [Chenopodium quinoa]	up	FtPinG0506027200.01	-2.61295	1.80066e-07	1.81563e-05	-	down
						FtPinG0707150300.01	1.64769	3.13176e-07	2.98198e-05	pyruvate, phosphate dikinase regulatory protein 1, chloroplastic [Momordica charantia]	up	FtPinG0707356000.01	2.955	1.87265e-07	1.88028e-05	short chain alcohol dehydrogenase, putative [Ricinus communis]	up
						FtPinG0101086600.01	1.14021	3.35817e-07	3.18424e-05	CRS2-associated factor 2, chloroplastic [Spinacia oleracea] KNA07726.1 hypothetical protein SOVF_169200 [Spinacia oleracea]	up	FtPinG0403945900.01	-1.86968	2.03313e-07	2.02444e-05	long chain acyl-CoA synthetase 1-like [Chenopodium quinoa] XP_021768693.1 long chain acyl-CoA synthetase 1-like [Chenopodium quinoa] XP_021768694.1 long chain acyl-CoA synthetase 1-like [Chenopodium quinoa]	down
						FtPinG0302611300.01	2.35908	3.86613e-07	3.65069e-05	light-regulated protein [Spinacia oleracea] KNA16397.1 hypothetical protein SOVF_089430 [Spinacia oleracea]	up	FtPinG0708006800.01	-2.19771	2.03317e-07	2.02444e-05	hypothetical protein COLO4_21990 [Corchorus olitorius]	down
						FtPinG0202083500.01	1.81474	3.96817e-07	3.73155e-05	B3 domain-containing transcription repressor VAL2-like isoform X2 [Spinacia oleracea]	up	FtPinG0201384200.01	-1.36107	2.04521e-07	2.02799e-05	hypothetical protein FNV43_RR06861 [Rhamnella rubrinervis]	down
						FtPinG0303008900.01	-2.5464	4.46947e-07	4.18567e-05	-	down	FtPinG0404448000.01	-1.74267	2.06873e-07	2.04283e-05	magnesium transporter MRS2-I-like [Vitis riparia]	down
						FtPinG0707215000.01	-1.48337	4.68826e-07	4.37257e-05	Putative copia-like retrotransposon polyprotein [Oryza sativa Japonica Group] AAP53032.1 retrotransposon protein, putative, Ty1-copia subclass [Oryza sativa Japonica Group]	down	FtPinG0606755000.01	1.79148	2.08945e-07	2.0548e-05	PREDICTED: uncharacterized protein LOC109160126 [Ipomoea nil]	up
						FtPinG0302858100.01	2.51394	5.42198e-07	5.03624e-05	homeobox protein ATH1 [Manihot esculenta] XP_043807571.1 homeobox protein ATH1 [Manihot esculenta] OAY26843.1 hypothetical protein MANES_16G079300v8 [Manihot esculenta]	up	FtPinG0607060300.01	1.85308	2.13616e-07	2.09212e-05	DNA repair protein XRCC3 homolog [Beta vulgaris subsp. vulgaris]	up
						FtPinG0302831400.01	-1.16275	5.46992e-07	5.06012e-05	hypothetical protein RHGRI_031823 [Rhododendron griersonianum]	down	FtPinG0303373800.01	1.62952	2.15054e-07	2.09761e-05	Polyamine oxidase [Actinidia chinensis var. chinensis]	up
						FtPinG0404775700.01	3.60352	5.58455e-07	5.1245e-05	glutamate receptor 2.9-like [Hevea brasiliensis]	up	FtPinG0505010700.01	-2.18119	2.38469e-07	2.31655e-05	Erythronate-4-phosphate dehydrogenase [Parasponia andersonii]	down
						FtPinG0404649100.01	1.87708	5.76241e-07	5.26647e-05	glycine-rich RNA-binding protein-like [Camellia sinensis] KAF5951653.1 hypothetical protein HYC85_009597 [Camellia sinensis]	up	FtPinG0100218700.01	-2.05846	2.43149e-07	2.35245e-05	senescence-associated protein AAF, chlorolplastic isoform X1 [Vitis riparia]	down
						FtPinG0707378000.01	-2.07569	5.87259e-07	5.3457e-05	beta-ring carotene hydroxylase [Fagopyrum tataricum]	down	FtPinG0505538500.01	1.63285	2.45003e-07	2.36082e-05	unnamed protein product [Linum tenue]	up
						FtPinG0101096400.01	1.39128	5.93771e-07	5.38345e-05	uncharacterized protein LOC110782850 [Spinacia oleracea]	up	FtPinG0606417800.01	-2.31122	2.52876e-07	2.4269e-05	3-ketoacyl-CoA synthase 5-like [Ipomoea triloba]	down
						FtPinG0101065000.01	2.40004	6.07487e-07	5.48595e-05	hypothetical protein CMV_007508 [Castanea mollissima]	up	FtPinG0302651000.01	-1.41211	2.81242e-07	2.68834e-05	thioredoxin-like protein AAED1, chloroplastic [Medicago truncatula] AES81782.1 thioredoxin-like protein AAED1 [Medicago truncatula] RHN48417.1 putative thioredoxin-like, peroxiredoxin-like FAM213	down
						FtPinG0201895500.01	-2.20468	6.16035e-07	5.54115e-05	photosystem II 22 kDa protein, chloroplastic [Chenopodium quinoa]	down	FtPinG0808723800.01	-1.46056	2.83611e-07	2.70018e-05	hypothetical protein Cgig2_011684 [Carnegiea gigantea]	down
						FtPinG0707589900.01	-1.14479	6.41184e-07	5.74465e-05	probable monogalactosyldiacylglycerol synthase, chloroplastic [Prosopis cineraria]	down	FtPinG0606600800.01	2.39089	2.93655e-07	2.78471e-05	eukaryotic initiation factor 4A-10 isoform X1 [Nicotiana tomentosiformis]	up
						FtPinG0202064600.01	1.44037	6.50746e-07	5.80746e-05	hypothetical protein ES332_D03G147300v1 [Gossypium tomentosum]	up	FtPinG0202295700.01	-2.71564	3.05176e-07	2.88252e-05	alpha-L-arabinofuranosidase 1 [Ricinus communis] EEF38707.1 Alpha-N-arabinofuranosidase 1 precursor, putative [Ricinus communis]	down
						FtPinG0607064100.01	-1.70675	7.11518e-07	6.325e-05	hypothetical protein Vadar_014274 [Vaccinium darrowii]	down	FtPinG0202089600.01	-1.5624	3.10574e-07	2.9105e-05	CBL-interacting protein kinase 1 [Vitis yeshanensis]	down
						FtPinG0707409900.01	-2.54686	7.95239e-07	7.04173e-05	hypothetical protein CMV_016764 [Castanea mollissima]	down	FtPinG0302818100.01	-2.13832	3.1006e-07	2.9105e-05	katanin p80 WD40 repeat-containing subunit B1 homolog isoform X1 [Chenopodium quinoa]	down
						FtPinG0707583100.01	1.37559	8.00897e-07	7.06435e-05	SnRK2.2 [Fagopyrum tataricum]	up	FtPinG0100266800.01	-2.80008	3.30061e-07	3.08105e-05	ultraviolet-B receptor UVR8 isoform X3 [Beta vulgaris subsp. vulgaris] KMT18396.1 hypothetical protein BVRB_2g025460 isoform C [Beta vulgaris subsp. vulgaris]	down
						FtPinG0202491900.01	3.2876	8.15954e-07	7.16937e-05	uncharacterized protein LOC117925833 isoform X1 [Vitis riparia]	up	FtPinG0201624000.01	1.31597	3.47031e-07	3.22685e-05	transmembrane protein 45A-like [Chenopodium quinoa]	up
						FtPinG0201555700.01	1.04158	8.51621e-07	7.42542e-05	PREDICTED: homeobox-DDT domain protein RLT3 isoform X2 [Vitis vinifera]	up	FtPinG0707620100.01	-1.78602	3.58085e-07	3.31673e-05	PQ-loop repeat family protein	down
						FtPinG0303455400.01	1.37266	8.59401e-07	7.46466e-05	hypothetical protein Cgig2_015109 [Carnegiea gigantea]	up	FtPinG0100046200.01	4.86835	3.59546e-07	3.3174e-05	hypothetical protein F0562_033181 [Nyssa sinensis]	up
						FtPinG0404217900.01	-1.74178	8.67742e-07	7.50844e-05	hypothetical protein Pfo_002408 [Paulownia fortunei]	down	FtPinG0101058600.01	1.97415	3.61347e-07	3.31838e-05	serpin-ZX-like [Chenopodium quinoa]	up
						FtPinG0505491800.01	1.21731	9.09484e-07	7.83982e-05	hypothetical protein [Gossypium davidsonii] MBA0659019.1 hypothetical protein [Gossypium klotzschianum]	up	FtPinG0201276200.01	-1.90778	3.62429e-07	3.31838e-05	O-acyltransferase WSD1-like [Prunus avium]	down
						FtPinG0100553800.01	-1.22844	9.18801e-07	7.89025e-05	WRC domain-containing protein [Cephalotus follicularis]	down	FtPinG0303094000.01	2.76615	3.74605e-07	3.41677e-05	putative leucoanthocyanidin reductase [Fagopyrum esculentum]	up
						FtPinG0201773700.01	1.40902	9.27628e-07	7.9361e-05	hypothetical protein KSS87_011891 [Heliosperma pusillum]	up	FtPinG0404779200.01	2.21751	4.15092e-07	3.77166e-05	hypothetical protein FH972_009987 [Carpinus fangiana]	up
						FtPinG0302613000.01	-1.66439	9.84734e-07	8.3931e-05	cryptochrome DASH, chloroplastic	down	FtPinG0202163900.01	2.61887	4.16788e-07	3.77272e-05	uncharacterized protein LOC8285869 isoform X1 [Ricinus communis]	up
						FtPinG0404351400.01	-1.57528	1.00831e-06	8.53017e-05	heat stress transcription factor B-2b [Vitis riparia] XP_034674533.1 heat stress transcription factor B-2b [Vitis riparia] XP_034674540.1 heat stress transcription factor B-2b [Vitis riparia] XP_034674543.1 heat stress transcription factor B-2b [Vitis riparia] XP_034674545.1 heat stress transcription factor B-2b [Vitis riparia]	down	FtPinG0707979400.01	3.16274	4.46912e-07	4.03014e-05	3-oxo-Delta(4,5)-steroid 5-beta-reductase-like isoform X2 [Quercus lobata]	up
						FtPinG0303627300.01	-2.11132	1.01256e-06	8.5344e-05	hypothetical protein Pfo_024452 [Paulownia fortunei]	down	FtPinG0202467600.01	-2.56098	4.53454e-07	4.07376e-05	cytochrome P450 82an1 [Fallopia sachalinensis]	down
						FtPinG0707853900.01	-2.18281	1.08355e-06	9.099e-05	protein DETOXIFICATION 16-like isoform X1 [Camellia sinensis] XP_028122086.1 protein DETOXIFICATION 16-like isoform X1 [Camellia sinensis] XP_028122088.1 protein DETOXIFICATION 16-like isoform X1 [Camellia sinensis]	down	FtPinG0303599600.01	-1.97902	4.74661e-07	4.2483e-05	abscisic acid 8'-hydroxylase CYP707A1-like isoform X2 [Vitis riparia]	down
						FtPinG0100796300.01	-1.08679	1.11069e-06	9.2926e-05	Hydroxymethylglutaryl-CoA synthase [Camellia lanceoleosa]	down	FtPinG0606358400.01	3.13064	4.83139e-07	4.30805e-05	spermidine hydroxycinnamoyl transferase [Tripterygium wilfordii] KAF5726414.1 hypothetical protein HS088_TW22G00092 [Tripterygium wilfordii]	up
						FtPinG0404459700.01	-1.08411	1.11531e-06	9.29712e-05	uncharacterized protein LOC126673119 [Mercurialis annua]	down	FtPinG0404376300.01	-1.25533	4.97646e-07	4.42091e-05	reticulon-like protein B1 [Spinacia oleracea] KNA04919.1 hypothetical protein SOVF_195200 [Spinacia oleracea]	down
						FtPinG0202501300.01	2.69499	1.26809e-06	0.000104938	PREDICTED: synaptotagmin-2-like [Nelumbo nucifera]	up	FtPinG0302767300.01	-2.76219	5.10481e-07	4.51813e-05	ABC transporter G family member 22-like isoform X2 [Hevea brasiliensis]	down
						FtPinG0202010400.01	-1.9244	1.30253e-06	0.000107397	interferon-related developmental regulator family protein [Sesuvium portulacastrum]	down	FtPinG0303004200.01	1.408	5.12796e-07	4.52187e-05	uncharacterized protein LOC111393555 [Olea europaea var. sylvestris] CAA2970166.1 Hypothetical predicted protein [Olea europaea subsp. europaea]	up
						FtPinG0202505700.01	-1.11346	1.36942e-06	0.000112505	uncharacterized protein LOC104905777 isoform X1 [Beta vulgaris subsp. vulgaris]	down	FtPinG0201226400.01	-1.67745	5.3427e-07	4.69392e-05	U-box domain-containing protein 3-like isoform X1 [Chenopodium quinoa] XP_021770147.1 U-box domain-containing protein 3-like isoform X1 [Chenopodium quinoa] XP_021770148.1 U-box domain-containing protein 3-like isoform X1 [Chenopodium quinoa] XP_021770149.1 U-box domain-containing protein 3-like isoform X1 [Chenopodium quinoa]	down
						FtPinG0707675800.01	1.39731	1.38263e-06	0.000113182	hypothetical protein Cgig2_019245 [Carnegiea gigantea]	up	FtPinG0302809600.01	5.05261	5.60323e-07	4.90477e-05	hypothetical protein KSS87_022238 [Heliosperma pusillum]	up
						FtPinG0202294600.01	1.15355	1.39887e-06	0.000113289	Regulator of chromosome condensation (RCC1) family with FYVE zinc finger domain isoform 1 [Theobroma cacao]	up	FtPinG0808847800.01	2.23884	5.7783e-07	5.03957e-05	ADP,ATP carrier protein 1, mitochondrial [Ziziphus jujuba var. spinosa]	up
						FtPinG0202494500.01	-2.32256	1.38914e-06	0.000113289	-	down	FtPinG0202213800.01	1.24069	5.90797e-07	5.13392e-05	PREDICTED: glycine-rich RNA-binding protein GRP2A [Vitis vinifera] XP_034681799.1 glycine-rich RNA-binding protein GRP2A [Vitis riparia] AND99354.1 glycine-rich RNA-binding protein 2A [Vitis pseudoreticulata]	up
						FtPinG0403702800.01	-3.87861	1.39454e-06	0.000113289	glutaredoxin-C9-like [Rhodamnia argentea]	down	FtPinG0505980700.01	2.36563	6.09288e-07	5.27542e-05	Translation factor SUI1 [Quillaja saponaria]	up
						FtPinG0505035000.01	2.22331	1.4121e-06	0.000113955	GABA transporter 1-like [Tripterygium wilfordii] KAF5741873.1 hypothetical protein HS088_TW10G00880 [Tripterygium wilfordii]	up	FtPinG0404134900.01	-1.27777	6.21357e-07	5.36049e-05	hypothetical protein NL676_032208 [Syzygium grande]	down
						FtPinG0101113600.01	-1.47619	1.49192e-06	0.00011997	signal recognition particle 43 kDa protein, chloroplastic [Diospyros lotus]	down	FtPinG0100873400.01	2.44035	6.46659e-07	5.55871e-05	hypothetical protein BVRB_9g218650 [Beta vulgaris subsp. vulgaris]	up
						FtPinG0404857100.01	-1.0066	1.63215e-06	0.000130784	hypothetical protein Cgig2_008938 [Carnegiea gigantea]	down	FtPinG0403771000.01	1.29146	6.52997e-07	5.5731e-05	calcineurin B-like protein 1 [Punica granatum] XP_031391486.1 calcineurin B-like protein 1 [Punica granatum] XP_031391487.1 calcineurin B-like protein 1 [Punica granatum] OWM88320.1 hypothetical protein CDL15_Pgr003732 [Punica granatum] PKI38135.1 hypothetical protein CRG98_041500 [Punica granatum]	up
						FtPinG0302539300.01	-1.5689	1.65071e-06	0.000131808	-	down	FtPinG0808465400.01	2.69413	6.51768e-07	5.5731e-05	probable jasmonic acid carboxyl methyltransferase 2 [Mangifera indica]	up
						FtPinG0202173400.01	-1.64591	1.71787e-06	0.000136691	hypothetical protein Cgig2_008116 [Carnegiea gigantea]	down	FtPinG0201378500.01	-4.72165	6.73511e-07	5.72772e-05	probable pectinesterase	down
						FtPinG0808656100.01	-3.25085	1.76154e-06	0.000139677	ribulose bisphosphate carboxylase	down	FtPinG0202062700.01	-1.99398	6.91817e-07	5.86254e-05	serine	down
						FtPinG0504942100.01	-1.0299	1.81837e-06	0.000143683	hypothetical protein Vadar_012252 [Vaccinium darrowii]	down	FtPinG0201945500.01	-2.80986	7.04279e-07	5.94706e-05	hypothetical protein COLO4_34055 [Corchorus olitorius]	down
						FtPinG0100975500.01	-1.84129	1.84589e-06	0.000145352	PREDICTED: uncharacterized protein LOC104593196 [Nelumbo nucifera]	down	FtPinG0505011200.01	-1.58145	7.08422e-07	5.96097e-05	glycerate dehydrogenase [Senna tora]	down
						FtPinG0201370500.01	-4.04178	1.88822e-06	0.000148174	TOM1-like protein 9 [Chenopodium quinoa]	down	FtPinG0808580500.01	-1.78226	7.72354e-07	6.47612e-05	hypothetical protein F0562_035291 [Nyssa sinensis]	down
						FtPinG0403857800.01	-1.71554	1.91668e-06	0.00014989	lipase [Beta vulgaris subsp. vulgaris]	down	FtPinG0202327300.01	-4.57912	7.78991e-07	6.50894e-05	LOW QUALITY PROTEIN: cytochrome P450 736A117 [Beta vulgaris subsp. vulgaris]	down
						FtPinG0303629000.01	2.23975	1.9534e-06	0.000152238	uncharacterized protein LOC110695547 [Chenopodium quinoa]	up	FtPinG0403945600.01	-1.54833	8.27881e-07	6.89334e-05	fagopyritol synthase 1 [Fagopyrum esculentum]	down
						FtPinG0302523900.01	1.81805	2.07729e-06	0.000161341	flavonoid 3'-monooxygenase CYP75B137-like [Nicotiana tomentosiformis] XP_016432438.1 PREDICTED: geraniol 8-hydroxylase-like [Nicotiana tabacum]	up	FtPinG0809164200.01	-2.2133	8.38214e-07	6.95514e-05	hypothetical protein HHK36_023411 [Tetracentron sinense]	down
						FtPinG0201564800.01	1.02338	2.10706e-06	0.000163096	diphthine--ammonia ligase isoform X1 [Beta vulgaris subsp. vulgaris] XP_010690465.1 diphthine--ammonia ligase isoform X1 [Beta vulgaris subsp. vulgaris] XP_019107504.1 diphthine--ammonia ligase isoform X1 [Beta vulgaris subsp. vulgaris] XP_048491986.1 diphthine--ammonia ligase isoform X1 [Beta vulgaris subsp. vulgaris] KMT01472.1 hypothetical protein BVRB_9g214790 [Beta vulgaris subsp. vulgaris]	up	FtPinG0505011300.01	-1.32628	8.43211e-07	6.97239e-05	protein HHL1, chloroplastic [Syzygium oleosum]	down
						FtPinG0202494700.01	-2.09649	2.15825e-06	0.000166493	CSC1-like protein RXW8 isoform X2 [Chenopodium quinoa]	down	FtPinG0606187600.01	2.21699	8.64945e-07	7.12744e-05	hypothetical protein Cgig2_019909 [Carnegiea gigantea]	up
						FtPinG0606602500.01	-1.70296	2.26749e-06	0.000173741	hypothetical protein Cgig2_031365 [Carnegiea gigantea]	down	FtPinG0606510200.01	-2.08586	8.80402e-07	7.20512e-05	uncharacterized protein LOC126713647 [Quercus robur]	down
						FtPinG0201396600.01	-1.27476	2.4716e-06	0.000188746	protein TSS-like isoform X2 [Chenopodium quinoa]	down	FtPinG0607056100.01	2.71291	8.7765e-07	7.20512e-05	multidrug resistance-associated protein [Fagopyrum esculentum]	up
						FtPinG0202291400.01	-2.3896	2.51064e-06	0.000191086	uncharacterized protein LOC110782030 [Spinacia oleracea] KNA14229.1 hypothetical protein SOVF_109430 [Spinacia oleracea]	down	FtPinG0100374300.01	-4.78031	8.93752e-07	7.28941e-05	CYTOCHROME P450 78A7-RELATED [Salix purpurea]	down
						FtPinG0404775900.01	2.6881	2.59503e-06	0.00019685	PREDICTED: glutamate receptor 2.7 [Vitis vinifera]	up	FtPinG0202109400.01	-1.77755	9.2236e-07	7.49715e-05	putative ABC transporter C family member 15 [Spinacia oleracea]	down
						FtPinG0809066200.01	1.00323	2.63429e-06	0.000199165	protein TRIGALACTOSYLDIACYLGLYCEROL 2, chloroplastic isoform X1 [Pistacia vera] KAJ0035075.1 hypothetical protein Pint_25872 [Pistacia integerrima]	up	FtPinG0100212200.01	-1.5789	9.75843e-07	7.90499e-05	half-size ABC transporter [Fagopyrum esculentum]	down
						FtPinG0505393400.01	1.41542	2.70496e-06	0.00020383	hypothetical protein HHK36_002182 [Tetracentron sinense]	up	FtPinG0505991500.01	-2.77267	9.93858e-07	7.99938e-05	cytochrome P450 94C1-like [Vitis riparia]	down
						FtPinG0505191300.01	-1.5811	2.83323e-06	0.000212792	hypothetical protein LWI28_009970 [Acer negundo]	down	FtPinG0607021500.01	3.59704	9.9419e-07	7.99938e-05	-	up
						FtPinG0404532800.01	1.03153	2.91847e-06	0.000218472	hypothetical protein F0562_019216 [Nyssa sinensis]	up	FtPinG0403963400.01	-2.64056	1.01155e-06	8.08461e-05	endo-glucanase 2 family protein 17 [Populus alba x Populus x berolinensis]	down
						FtPinG0100306100.01	2.16212	3.08622e-06	0.000230273	-	up	FtPinG0808945600.01	-1.77051	1.01011e-06	8.08461e-05	ACT domain-containing protein ACR9 [Beta vulgaris subsp. vulgaris] KMT05293.1 hypothetical protein BVRB_7g174310 [Beta vulgaris subsp. vulgaris]	down
						FtPinG0100323500.01	-1.68746	3.47515e-06	0.000258445	-	down	FtPinG0606115300.01	-2.14408	1.0168e-06	8.09948e-05	auxin-responsive protein SAUR36 [Rosa chinensis] PRQ57540.1 putative small auxin-up RNA [Rosa chinensis]	down
						FtPinG0808825900.01	-2.53591	3.51806e-06	0.000260783	small heat shock protein, chloroplastic-like [Ziziphus jujuba var. spinosa]	down	FtPinG0202286800.01	-1.89068	1.0354e-06	8.22027e-05	protein SPA1-RELATED 4 isoform X1 [Beta vulgaris subsp. vulgaris]	down
						FtPinG0808657000.01	-1.45097	3.60355e-06	0.000266254	hsp70 nucleotide exchange factor FES1-like [Pistacia vera] XP_031276900.1 hsp70 nucleotide exchange factor FES1-like [Pistacia vera]	down	FtPinG0302985000.01	2.97727	1.05447e-06	8.31411e-05	acidic endochitinase [Tamarix hispida]	up
						FtPinG0303245800.01	1.31877	3.89519e-06	0.000285945	hypothetical protein RHSIM_Rhsim01G0033800 [Rhododendron simsii]	up	FtPinG0303604200.01	2.60676	1.05433e-06	8.31411e-05	protein ENHANCED PSEUDOMONAS SUSCEPTIBILITY 1-like [Quercus robur]	up
						FtPinG0100376600.01	-2.54797	3.92188e-06	0.000286978	Glycerophosphodiester phosphodiesterase GDPD1, chloroplastic [Ananas comosus]	down	FtPinG0404115900.01	-1.43329	1.05766e-06	8.31411e-05	PREDICTED: probable amino acid permease 7 isoform X1 [Vitis vinifera]	down
						FtPinG0404905400.01	-1.51481	4.0204e-06	0.000293244	unnamed protein product [Linum tenue]	down	FtPinG0505870300.01	-2.15625	1.06312e-06	8.32967e-05	Carboxyl transferase [Corchorus capsularis]	down
						FtPinG0780002321.01	-1.5605	4.82186e-06	0.000350578	conserved hypothetical protein [Ricinus communis]	down	FtPinG0808138600.01	-1.50932	1.09205e-06	8.52837e-05	hypothetical protein F0562_030278 [Nyssa sinensis]	down
						FtPinG0202295700.01	-1.67396	4.87839e-06	0.000353559	alpha-L-arabinofuranosidase 1 [Ricinus communis] EEF38707.1 Alpha-N-arabinofuranosidase 1 precursor, putative [Ricinus communis]	down	FtPinG0201227100.01	2.22294	1.11918e-06	8.67364e-05	TOM1-like protein 2 [Spinacia oleracea] KNA13911.1 hypothetical protein SOVF_112390 [Spinacia oleracea]	up
						FtPinG0101155100.01	-1.97975	5.27758e-06	0.000381276	hypothetical protein Cgig2_029071 [Carnegiea gigantea]	down	FtPinG0302952000.01	-2.33481	1.12154e-06	8.67364e-05	PREDICTED: uncharacterized protein LOC104595386 [Nelumbo nucifera]	down
						FtPinG0606842800.01	-1.75339	6.07652e-06	0.000436225	hypothetical protein F3Y22_tig00000916pilonHSYRG00303 [Hibiscus syriacus]	down	FtPinG0505138100.01	-2.16521	1.12034e-06	8.67364e-05	cold shock protein 2-like [Spinacia oleracea] KNA03045.1 hypothetical protein SOVF_212940 [Spinacia oleracea]	down
						FtPinG0607044300.01	-1.56084	6.06261e-06	0.000436225	kinesin-like protein KIN-7F [Vitis riparia] XP_034683546.1 kinesin-like protein KIN-7F [Vitis riparia] XP_034683547.1 kinesin-like protein KIN-7F [Vitis riparia] XP_034683548.1 kinesin-like protein KIN-7F [Vitis riparia] XP_034683549.1 kinesin-like protein KIN-7F [Vitis riparia] XP_034683550.1 kinesin-like protein KIN-7F [Vitis riparia] XP_034683551.1 kinesin-like protein KIN-7F [Vitis riparia]	down	FtPinG0808657000.01	-1.64772	1.13839e-06	8.77549e-05	hsp70 nucleotide exchange factor FES1-like [Pistacia vera] XP_031276900.1 hsp70 nucleotide exchange factor FES1-like [Pistacia vera]	down
						FtPinG0808866600.01	-1.83234	6.48994e-06	0.000464439	hypothetical protein RHMOL_Rhmol13G0051800 [Rhododendron molle]	down	FtPinG0504911500.01	2.28326	1.19903e-06	9.18369e-05	chaperonin-like RBCX protein 1, chloroplastic [Quercus lobata] XP_050288453.1 chaperonin-like RBCX protein 1, chloroplastic [Quercus robur]	up
						FtPinG0707820400.01	-1.36364	6.63215e-06	0.000473128	hypothetical protein CCACVL1_08732 [Corchorus capsularis]	down	FtPinG0606695100.01	3.00216	1.19895e-06	9.18369e-05	hypothetical protein TEA_014821 [Camellia sinensis var. sinensis]	up
						FtPinG0100850600.01	-1.24308	6.73927e-06	0.000479267	PREDICTED: lysine-specific demethylase JMJ706 isoform X1 [Vitis vinifera]	down	FtPinG0707992000.01	1.47156	1.20922e-06	9.23222e-05	probable protein phosphatase 2C 35 isoform X2 [Chenopodium quinoa]	up
						FtPinG0403775200.01	-1.29404	6.84557e-06	0.000483803	hypothetical protein NL676_011462 [Syzygium grande]	down	FtPinG0606316000.01	1.89098	1.45632e-06	0.000110833	metalloendoproteinase 2-MMP-like [Quercus suber] POE55648.1 metalloendoproteinase 2-mmp [Quercus suber]	up
						FtPinG0302792700.01	-1.01788	7.47421e-06	0.000523355	G-type lectin S-receptor-like serine	down	FtPinG0606523200.01	-1.55954	1.54099e-06	0.000116905	hypothetical protein C3L33_04382, partial [Rhododendron williamsianum]	down
						FtPinG0808999700.01	3.64675	7.47287e-06	0.000523355	Pectinesterase inhibitor domain protein [Actinidia chinensis var. chinensis]	up	FtPinG0403708500.01	2.37131	1.55345e-06	0.000117477	hypothetical protein EZV62_002315 [Acer yangbiense]	up
						FtPinG0201672100.01	-1.10843	7.60595e-06	0.000530947	zinc finger CCCH domain-containing protein ZFN-like [Spinacia oleracea]	down	FtPinG0707975200.01	-2.10094	1.58719e-06	0.00011965	uncharacterized protein LOC110788889 [Spinacia oleracea] KNA07161.1 hypothetical protein SOVF_174250 [Spinacia oleracea]	down
						FtPinG0303434000.01	-1.69912	7.7201e-06	0.000537267	hypothetical protein Cgig2_005198 [Carnegiea gigantea]	down	FtPinG0809134300.01	-2.02937	1.62282e-06	0.000121951	hypothetical protein Cgig2_028890 [Carnegiea gigantea]	down
						FtPinG0606413700.01	-2.26989	7.87341e-06	0.000546266	histone H2B, embryonic [Spinacia oleracea] KNA25241.1 hypothetical protein SOVF_008320 [Spinacia oleracea]	down	FtPinG0280000759.01	-2.9094	1.68782e-06	0.000126043	-	down
						FtPinG0201378500.01	-3.29381	7.969e-06	0.000551218	probable pectinesterase	down	FtPinG0403954900.01	3.27485	1.68667e-06	0.000126043	hypothetical protein COLO4_00290 [Corchorus olitorius]	up
						FtPinG0280000759.01	-1.6858	9.58571e-06	0.000658273	-	down	FtPinG0808164500.01	-1.1842	1.73579e-06	0.000129222	protein ECERIFERUM 3 [Quillaja saponaria]	down
						FtPinG0404422200.01	-1.37628	9.60348e-06	0.000658273	protein phosphatase-2C [Mesembryanthemum crystallinum]	down	FtPinG0302948200.01	-3.7945	1.74746e-06	0.000129285	-	down
						FtPinG0808850900.01	-1.3477	1.01394e-05	0.000692921	dnaJ homolog subfamily B member 13-like [Hevea brasiliensis]	down	FtPinG0808483700.01	-1.29954	1.745e-06	0.000129285	Chaperone protein like [Actinidia chinensis var. chinensis]	down
						FtPinG0302714400.01	-1.04522	1.05113e-05	0.000716183	hypothetical protein Pfo_000582 [Paulownia fortunei]	down	FtPinG0201857000.01	2.30581	1.82399e-06	0.00013453	hypothetical protein BVRB_4g087650 [Beta vulgaris subsp. vulgaris]	up
						FtPinG0100190800.01	-1.30632	1.06899e-05	0.000726178	hypothetical protein F0562_028802 [Nyssa sinensis]	down	FtPinG0404710700.01	-2.03923	1.89653e-06	0.000139451	Bile acid-sodium symporter	down
						FtPinG0201680500.01	1.24165	1.1e-05	0.00074281	hypothetical protein DKX38_006103 [Salix brachista]	up	FtPinG0403791300.01	-2.02118	1.94491e-06	0.000142569	beta carbonic anhydrase 5, chloroplastic-like isoform X8 [Camellia sinensis] THG01662.1 hypothetical protein TEA_011739 [Camellia sinensis var. sinensis]	down
						FtPinG0505439800.01	1.62876	1.1184e-05	0.000753001	GIGANTEA-like protein [Selenicereus monacanthus]	up	FtPinG0403829200.01	-2.93173	1.95878e-06	0.000143146	vacuole invertase [Rumex dentatus]	down
						FtPinG0100082700.01	-1.5104	1.12787e-05	0.000757139	probable galacturonosyltransferase-like 8 [Chenopodium quinoa]	down	FtPinG0404089300.01	-1.6878	1.9735e-06	0.000143783	hypothetical protein Cgig2_006116 [Carnegiea gigantea]	down
						FtPinG0504919800.01	-1.31684	1.1397e-05	0.000762831	hypothetical protein CMV_003643 [Castanea mollissima]	down	FtPinG0505468000.01	-1.89455	1.99433e-06	0.000144859	uncharacterized protein LOC122588636 [Erigeron canadensis]	down
						FtPinG0302713800.01	-1.65603	1.16791e-05	0.000779414	hypothetical protein Cgig2_011113 [Carnegiea gigantea]	down	FtPinG0808280700.01	2.458	2.04392e-06	0.000148011	codeine O-demethylase [Beta vulgaris subsp. vulgaris] KMT02744.1 hypothetical protein BVRB_8g193310 [Beta vulgaris subsp. vulgaris]	up
						FtPinG0505825300.01	2.37589	1.19764e-05	0.00079692	hypothetical protein Cgig2_014433 [Carnegiea gigantea]	up	FtPinG0707843400.01	-1.61207	2.05706e-06	0.000148512	uncharacterized protein LOC105174924 [Sesamum indicum]	down
						FtPinG0606952100.01	1.34174	1.21586e-05	0.000806686	metal ion binding [Reaumuria trigyna]	up	FtPinG0404704300.01	-1.84715	2.18295e-06	0.000157126	uncharacterized protein LOC110630127 isoform X2 [Manihot esculenta] KAG8640426.1 hypothetical protein MANES_13G058300v8 [Manihot esculenta]	down
						FtPinG0707348000.01	1.05141	1.2203e-05	0.000807278	Starch synthase, chloroplastic	up	FtPinG0202324900.01	-3.07729	2.1909e-06	0.000157225	uncharacterized protein LOC110792547 [Spinacia oleracea]	down
						FtPinG0303002800.01	-1.07114	1.23586e-05	0.000815204	hypothetical protein BVRB_3g050770 isoform A [Beta vulgaris subsp. vulgaris]	down	FtPinG0100512200.01	-1.46848	2.25555e-06	0.000160898	protein PHOSPHATE STARVATION RESPONSE 1 isoform X3 [Beta vulgaris subsp. vulgaris]	down
						FtPinG0303309600.01	-1.44843	1.25307e-05	0.000824165	PPM-type phosphatase domain [Sesbania bispinosa]	down	FtPinG0303372800.01	-1.23211	2.25052e-06	0.000160898	hypothetical protein JCGZ_10504 [Jatropha curcas]	down
						FtPinG0201626000.01	1.74564	1.31555e-05	0.000857984	hypothetical protein BVRB_4g071530 [Beta vulgaris subsp. vulgaris]	up	FtPinG0580001572.01	5.20121	2.28997e-06	0.000162773	cysteine-rich receptor-like protein kinase 25 [Chenopodium quinoa]	up
						FtPinG0404705400.01	-1.0825	1.3158e-05	0.000857984	Acyl-coenzyme A thioesterase [Actinidia chinensis var. chinensis]	down	FtPinG0708078000.01	2.13658	2.29546e-06	0.000162773	putative transcription factor AP2-EREBP family [Helianthus annuus] KAJ0956900.1 putative transcription factor AP2-EREBP family [Helianthus annuus]	up
						FtPinG0505013000.01	-2.67999	1.3576e-05	0.000882713	hypothetical protein KSS87_002752 [Heliosperma pusillum]	down	FtPinG0302838800.01	1.25814	2.34729e-06	0.000165956	mitogen activated protein kinase [Rheum australe]	up
						FtPinG0707708300.01	1.17618	1.41257e-05	0.000915836	hypothetical protein CCACVL1_27011 [Corchorus capsularis]	up	FtPinG0808632000.01	3.28205	2.36661e-06	0.000166829	hypothetical protein SADUNF_Sadunf09G0047000 [Salix dunnii]	up
						FtPinG0100718900.01	-1.33965	1.41866e-05	0.000917171	probable protein phosphatase 2C 49 [Herrania umbratica]	down	FtPinG0707293900.01	-1.34365	2.40583e-06	0.000169095	serine	down
						FtPinG0403685200.01	1.01989	1.42765e-05	0.000919496	hypothetical protein BVRB_9g225350 [Beta vulgaris subsp. vulgaris]	up	FtPinG0403826000.01	2.38923	2.44763e-06	0.000171528	uncharacterized protein LOC121224590 [Gossypium hirsutum] KAG4117976.1 hypothetical protein ERO13_D12G264100v2 [Gossypium hirsutum]	up
						FtPinG0201408300.01	-1.84061	1.44131e-05	0.000921347	protein spt2-like isoform X2 [Camellia sinensis]	down	FtPinG0808775500.01	-1.29237	2.51465e-06	0.00017571	B-box zinc finger protein 25-like [Chenopodium quinoa]	down
						FtPinG0404562200.01	1.76129	1.43919e-05	0.000921347	uncharacterized protein LOC113727714 [Coffea arabica] XP_027108136.1 uncharacterized protein LOC113727926 [Coffea arabica]	up	FtPinG0302670200.01	-1.83805	2.52483e-06	0.000175906	uncharacterized protein C24B11.05-like [Chenopodium quinoa]	down
						FtPinG0404040100.01	1.72602	1.44769e-05	0.000922829	pyruvate kinase isozyme G, chloroplastic [Beta vulgaris subsp. vulgaris] KMT11688.1 hypothetical protein BVRB_5g106250 [Beta vulgaris subsp. vulgaris]	up	FtPinG0100520300.01	-1.30622	2.72135e-06	0.000189047	uncharacterized protein LOC110689659 isoform X3 [Chenopodium quinoa]	down
						FtPinG0707696200.01	-1.11565	1.45618e-05	0.000925648	PREDICTED: non-lysosomal glucosylceramidase [Vitis vinifera]	down	FtPinG0403832100.01	-2.41177	2.80671e-06	0.000194411	CBL-interacting serine	down
						FtPinG0403780600.01	2.21863	1.54206e-05	0.00097751	hypothetical protein MKW92_048698 [Papaver armeniacum]	up	FtPinG0404905400.01	-1.58883	2.8543e-06	0.000197137	unnamed protein product [Linum tenue]	down
						FtPinG0404637800.01	1.67399	1.59716e-05	0.00100963	probable 2-oxoglutarate-dependent dioxygenase At5g05600 [Hibiscus syriacus] KAE8667423.1 hypothetical protein F3Y22_tig00112411pilonHSYRG00160 [Hibiscus syriacus]	up	FtPinG0708109900.01	-1.87885	2.90759e-06	0.000200238	hypothetical protein CJ030_MR3G014494 [Morella rubra]	down
						FtPinG0403768500.01	-2.16728	1.60672e-05	0.00101285	putative heat shock protein 83 [Fagopyrum esculentum]	down	FtPinG0201770200.01	2.24549	2.96948e-06	0.000203913	glycosyltransferase [Rheum officinale]	up
						FtPinG0504936600.01	1.28084	1.75542e-05	0.00109447	gallate 1-beta-glucosyltransferase-like [Mangifera indica]	up	FtPinG0100192500.01	-2.99404	3.03563e-06	0.000207264	protein HEADING DATE 3A [Ziziphus jujuba var. spinosa] ANG60748.1 flowering locus T protein [Ziziphus jujuba] KAH7542119.1 hypothetical protein FEM48_Zijuj02G0039600 [Ziziphus jujuba var. spinosa]	down
						FtPinG0303075800.01	-1.60871	1.8196e-05	0.00113139	hypothetical protein SLEP1_g31436 [Shorea leprosula]	down	FtPinG0403877800.01	-1.72892	3.03185e-06	0.000207264	transcription factor PRE6-like [Chenopodium quinoa]	down
						FtPinG0606825600.01	1.09484	1.86107e-05	0.00114776	PREDICTED: alpha-amylase 3, chloroplastic [Theobroma cacao]	up	FtPinG0606703000.01	1.25695	3.10885e-06	0.000211658	LRR-RLK [Vernicia fordii]	up
						FtPinG0606494100.01	-2.17497	1.86802e-05	0.00114893	hypothetical protein K7X08_030941 [Anisodus acutangulus]	down	FtPinG0808379500.01	-2.09513	3.21266e-06	0.000218105	-	down
						FtPinG0606643700.01	-1.06386	1.91623e-05	0.00116911	hypothetical protein GH714_024752 [Hevea brasiliensis] KAF2303946.1 hypothetical protein GH714_024861 [Hevea brasiliensis]	down	FtPinG0505869400.01	3.82659	3.29215e-06	0.000222868	immune-associated nucleotide-binding protein 9-like isoform X1 [Chenopodium quinoa]	up
						FtPinG0302607100.01	1.82502	1.98882e-05	0.00121015	uncharacterized protein LOC115976454 [Quercus lobata]	up	FtPinG0808356600.01	-1.24084	3.30997e-06	0.000223442	pectinesterase	down
						FtPinG0302948200.01	-2.63448	2.03154e-05	0.00123285	-	down	FtPinG0302872200.01	2.46815	3.35266e-06	0.000225686	external alternative NAD(P)H-ubiquinone oxidoreductase B2, mitochondrial-like isoform X3 [Vitis riparia]	up
						FtPinG0100399000.01	1.25783	2.0524e-05	0.00124219	hypothetical protein Cgig2_001766 [Carnegiea gigantea]	up	FtPinG0606320900.01	3.05963	3.43832e-06	0.000230257	5' exonuclease Apollo-like [Chenopodium quinoa]	up
						FtPinG0505592000.01	-1.73147	2.06246e-05	0.00124497	hypothetical protein Cgig2_020439 [Carnegiea gigantea]	down	FtPinG0607066500.01	-1.60562	3.43984e-06	0.000230257	hypothetical protein SLEP1_g30646 [Shorea leprosula]	down
						FtPinG0302692200.01	-1.05243	2.07239e-05	0.00124513	hypothetical protein BT93_A1025 [Corymbia citriodora subsp. variegata]	down	FtPinG0201457600.01	-1.28928	3.48853e-06	0.000232864	hypothetical protein H0E87_017640 [Populus deltoides] KAH8498787.1 hypothetical protein H0E87_017640 [Populus deltoides]	down
						FtPinG0808978800.01	1.10001	2.08516e-05	0.00124874	putative phosphatidylglycerol	up	FtPinG0302692200.01	-1.26452	3.51319e-06	0.000233857	hypothetical protein BT93_A1025 [Corymbia citriodora subsp. variegata]	down
						FtPinG0606154600.01	-1.06107	2.14498e-05	0.00128119	hypothetical protein SOVF_159940 isoform A [Spinacia oleracea]	down	FtPinG0404690500.01	-2.92321	3.53476e-06	0.000234639	hypothetical protein IFM89_004877 [Coptis chinensis]	down
						FtPinG0202316700.01	3.37968	2.15908e-05	0.00128624	uncharacterized protein LOC110700404 [Chenopodium quinoa]	up	FtPinG0303180900.01	-2.57241	3.61161e-06	0.000239077	hypothetical protein C1H46_027674 [Malus baccata]	down
						FtPinG0404892100.01	1.15979	2.17674e-05	0.00129337	plasmodesmata-located protein 3 [Beta vulgaris subsp. vulgaris] KMT05745.1 hypothetical protein BVRB_7g166720 [Beta vulgaris subsp. vulgaris]	up	FtPinG0707713200.01	2.78189	3.63212e-06	0.00023977	Protein HYPER-SENSITIVITY-RELATED 4 [Glycine max]	up
						FtPinG0403769100.01	-1.60677	2.36512e-05	0.00139438	small heat shock protein, chloroplastic isoform X1 [Beta vulgaris subsp. vulgaris]	down	FtPinG0606733300.01	1.93926	3.66073e-06	0.000240993	putative cytochrome P450 [Fallopia multiflora]	up
						FtPinG0201384400.01	-1.03707	2.37225e-05	0.00139497	hypothetical protein FNV43_RR06861 [Rhamnella rubrinervis]	down	FtPinG0100306100.01	2.21661	3.74032e-06	0.000244883	-	up
						FtPinG0707974000.01	-1.37202	2.39075e-05	0.00140222	-	down	FtPinG0302545400.01	-2.00734	3.73731e-06	0.000244883	hypothetical protein F0562_016086 [Nyssa sinensis]	down
						FtPinG0404192800.01	-2.43451	2.42072e-05	0.00141615	probable zinc metallopeptidase EGY3, chloroplastic isoform X1 [Beta vulgaris subsp. vulgaris]	down	FtPinG0100202700.01	-1.25278	3.89418e-06	0.00025426	OLC1v1032102C2 [Oldenlandia corymbosa var. corymbosa]	down
						FtPinG0201906600.01	1.10704	2.43972e-05	0.00142361	hypothetical protein F0562_027174 [Nyssa sinensis]	up	FtPinG0303299500.01	-2.35087	4.01771e-06	0.000261611	-	down
						FtPinG0101165600.01	-2.51935	2.44987e-05	0.00142587	PREDICTED: probable pectinesterase	down	FtPinG0505120200.01	-1.94578	4.04787e-06	0.000262859	starch synthase 2, chloroplastic	down
						FtPinG0303004200.01	1.07337	2.54159e-05	0.00147548	uncharacterized protein LOC111393555 [Olea europaea var. sylvestris] CAA2970166.1 Hypothetical predicted protein [Olea europaea subsp. europaea]	up	FtPinG0201960500.01	2.36094	4.19324e-06	0.000271561	LOW QUALITY PROTEIN: cytochrome P450 736A117 [Beta vulgaris subsp. vulgaris]	up
						FtPinG0303152400.01	1.20524	2.74597e-05	0.00159008	hypothetical protein NE237_019312 [Protea cynaroides]	up	FtPinG0202380700.01	-1.82625	4.2138e-06	0.000272154	F-box protein At3g12350 [Beta vulgaris subsp. vulgaris]	down
						FtPinG0580001910.01	-2.30495	2.78946e-05	0.00161116	17.8 kDa class I heat shock protein-like isoform X1 [Momordica charantia] XP_022138991.1 17.8 kDa class I heat shock protein-like isoform X2 [Momordica charantia]	down	FtPinG0505694400.01	-1.99435	4.33382e-06	0.000279152	hypothetical protein Cgig2_029501 [Carnegiea gigantea]	down
						FtPinG0302723900.01	-1.70267	2.86085e-05	0.00164821	4-coumarate--CoA ligase 1-like [Chenopodium quinoa]	down	FtPinG0202355900.01	-1.69471	4.52603e-06	0.000290749	ubiquitin carboxyl-terminal hydrolase 8 [Spinacia oleracea] KNA05877.1 hypothetical protein SOVF_186300 [Spinacia oleracea]	down
						FtPinG0606089300.01	-2.5785	2.89794e-05	0.00166537	hypothetical protein OWV82_020883 [Melia azedarach]	down	FtPinG0403663100.01	-1.35486	4.68039e-06	0.000299859	uncharacterized protein LOC114288139 isoform X2 [Camellia sinensis]	down
						FtPinG0202343000.01	-2.35264	2.9368e-05	0.00168344	hypothetical protein Cgig2_015664 [Carnegiea gigantea]	down	FtPinG0302881300.01	-1.59386	4.72966e-06	0.000302205	probable serine incorporator [Beta vulgaris subsp. vulgaris] XP_010688169.1 probable serine incorporator [Beta vulgaris subsp. vulgaris] XP_010688170.1 probable serine incorporator [Beta vulgaris subsp. vulgaris] XP_048490988.1 probable serine incorporator [Beta vulgaris subsp. vulgaris] KMT03038.1 hypothetical protein BVRB_8g196000 [Beta vulgaris subsp. vulgaris]	down
						FtPinG0809088000.01	-1.63396	3.05491e-05	0.00174675	hypothetical protein Cgig2_030998 [Carnegiea gigantea]	down	FtPinG0303613700.01	1.81725	4.9389e-06	0.000314733	hypothetical protein [Datura stramonium]	up
						FtPinG0505921200.01	-2.00924	3.09165e-05	0.00176332	17.8 kDa class I heat shock protein-like isoform X1 [Momordica charantia] XP_022138991.1 17.8 kDa class I heat shock protein-like isoform X2 [Momordica charantia]	down	FtPinG0808148800.01	2.06614	4.97842e-06	0.000316408	-	up
						FtPinG0606229100.01	1.01105	3.13393e-05	0.00178297	homogentisate phytyltransferase 1, chloroplastic [Spinacia oleracea] XP_021845148.1 homogentisate phytyltransferase 1, chloroplastic [Spinacia oleracea] KNA23057.1 hypothetical protein SOVF_027980 [Spinacia oleracea]	up	FtPinG0808165000.01	-1.78335	5.03251e-06	0.000318997	hypothetical protein Cgig2_014378 [Carnegiea gigantea]	down
						FtPinG0606558600.01	-1.02625	3.19405e-05	0.00181264	deoxyribodipyrimidine photo-lyase [Beta vulgaris subsp. vulgaris] KMT12250.1 hypothetical protein BVRB_5g101950 [Beta vulgaris subsp. vulgaris]	down	FtPinG0707212500.01	-1.12337	5.06652e-06	0.000320303	hypothetical protein BVRB_6g142310 isoform B [Beta vulgaris subsp. vulgaris]	down
						FtPinG0505434000.01	-1.26078	3.24176e-05	0.00183514	rhomboid-like protein 14, mitochondrial [Chenopodium quinoa]	down	FtPinG0202391200.01	-2.11297	5.10607e-06	0.000321104	bZIP5 [Fagopyrum tataricum]	down
						FtPinG0403829400.01	-2.25067	3.34317e-05	0.00188785	hypothetical protein Cgig2_010504 [Carnegiea gigantea]	down	FtPinG0504930100.01	2.32996	5.10402e-06	0.000321104	unnamed protein product [Linum tenue]	up
						FtPinG0202021800.01	1.20912	3.52788e-05	0.00198723	non-specific lipid transfer protein 1b [Fagopyrum tataricum]	up	FtPinG0808862100.01	-2.03987	5.26248e-06	0.000330072	3Fe-4S ferredoxin [Corchorus capsularis]	down
						FtPinG0809090100.01	-1.15878	3.58637e-05	0.00201519	AFG1-like ATPase [Camellia sinensis]	down	FtPinG0403882700.01	-1.49071	5.40174e-06	0.00033792	hypothetical protein F0562_032914 [Nyssa sinensis]	down
						FtPinG0809145100.01	1.07009	3.69405e-05	0.00207058	DUF1685 family protein [Quillaja saponaria]	up	FtPinG0100325300.01	-2.05457	5.44133e-06	0.000339508	starch synthase 2, chloroplastic	down
						FtPinG0302982900.01	-1.7543	3.85982e-05	0.00215818	hypothetical protein Cgig2_006954 [Carnegiea gigantea]	down	FtPinG0201564800.01	1.11039	5.50181e-06	0.000341724	diphthine--ammonia ligase isoform X1 [Beta vulgaris subsp. vulgaris] XP_010690465.1 diphthine--ammonia ligase isoform X1 [Beta vulgaris subsp. vulgaris] XP_019107504.1 diphthine--ammonia ligase isoform X1 [Beta vulgaris subsp. vulgaris] XP_048491986.1 diphthine--ammonia ligase isoform X1 [Beta vulgaris subsp. vulgaris] KMT01472.1 hypothetical protein BVRB_9g214790 [Beta vulgaris subsp. vulgaris]	up
						FtPinG0302833700.01	-3.0415	4.04293e-05	0.00225098	hypothetical protein HYC85_026698 [Camellia sinensis]	down	FtPinG0505530700.01	-2.28201	5.50545e-06	0.000341724	hypothetical protein Cgig2_020398 [Carnegiea gigantea]	down
						FtPinG0201824000.01	-1.14089	4.13751e-05	0.00229263	hypothetical protein HHK36_004592 [Tetracentron sinense]	down	FtPinG0302831400.01	-1.79708	5.52518e-06	0.00034206	hypothetical protein RHGRI_031823 [Rhododendron griersonianum]	down
						FtPinG0606527500.01	-1.74058	4.14057e-05	0.00229263	uncharacterized protein LOC126699198 [Quercus robur] XP_050252829.1 uncharacterized protein LOC126699198 [Quercus robur]	down	FtPinG0101035300.01	-1.81476	5.61081e-06	0.000346464	kirola-like [Olea europaea var. sylvestris] XP_022897438.1 kirola-like [Olea europaea var. sylvestris]	down
						FtPinG0201681300.01	-1.2364	4.33349e-05	0.00238206	peroxidase 47-like [Chenopodium quinoa]	down	FtPinG0505785700.01	3.46039	5.718e-06	0.000352173	sesquiterpene synthase, partial [Persicaria minor]	up
						FtPinG0505346100.01	-1.4379	4.45074e-05	0.00244062	15.7 kDa heat shock protein, peroxisomal [Beta vulgaris subsp. vulgaris]	down	FtPinG0303127900.01	-2.47074	5.98289e-06	0.00036754	hypothetical protein FNV43_RR10963 [Rhamnella rubrinervis]	down
						FtPinG0303122200.01	1.07495	4.58185e-05	0.00250647	nuclear transcription factor Y subunit C-1 [Rosa chinensis] PRQ16974.1 putative transcription factor Hap3	up	FtPinG0100163500.01	-3.38632	6.10027e-06	0.00037379	hypothetical protein F2P56_035516 [Juglans regia]	down
						FtPinG0606707800.01	-1.72431	4.61338e-05	0.00251767	hypothetical protein SLEP1_g46159 [Shorea leprosula]	down	FtPinG0606133500.01	-1.5934	6.35381e-06	0.00038833	ATP-binding cassette transporter, putative [Ricinus communis]	down
						FtPinG0606593900.01	-1.26674	4.65389e-05	0.0025337	chaperone protein dnaJ 8, chloroplastic-like [Juglans regia] KAF5453310.1 hypothetical protein F2P56_028222 [Juglans regia]	down	FtPinG0100379600.01	1.6568	6.40595e-06	0.000390518	probable glycosyltransferase At5g11130 [Citrus clementina] ESR48846.1 hypothetical protein CICLE_v10033889mg [Citrus clementina]	up
						FtPinG0707791300.01	-1.0268	4.71261e-05	0.00255954	GDP-L-galactose phosphorylase 2-like [Potentilla anserina]	down	FtPinG0303590800.01	2.12136	6.46585e-06	0.000393167	hypothetical protein Cgig2_032618 [Carnegiea gigantea]	up
						FtPinG0201303600.01	1.09215	4.77058e-05	0.00257872	metal-nicotianamine transporter YSL1 isoform X1 [Beta vulgaris subsp. vulgaris]	up	FtPinG0606413700.01	-2.67482	6.50244e-06	0.000394388	histone H2B, embryonic [Spinacia oleracea] KNA25241.1 hypothetical protein SOVF_008320 [Spinacia oleracea]	down
						FtPinG0202316900.01	-1.20371	4.81131e-05	0.00258844	hypothetical protein Vadar_022181 [Vaccinium darrowii]	down	FtPinG0607043900.01	-2.2764	6.91482e-06	0.000418338	Fructose-bisphosphate aldolase, class-I [Corchorus olitorius]	down
						FtPinG0808803400.01	-1.34231	5.50219e-05	0.00293928	Adenine nucleotide alpha hydrolases-like superfamily protein [Quillaja saponaria]	down	FtPinG0707561000.01	-2.64063	6.94018e-06	0.000418812	bifunctional 3-dehydroquinate dehydratase	down
						FtPinG0302922300.01	1.09105	5.96741e-05	0.00317291	tetraspanin-19-like isoform X2 [Prunus avium]	up	FtPinG0606459800.01	-1.87331	7.02605e-06	0.000422926	chaperone protein ClpB4, mitochondrial [Beta vulgaris subsp. vulgaris] KMT19033.1 hypothetical protein BVRB_2g031280 [Beta vulgaris subsp. vulgaris]	down
						FtPinG0708024500.01	1.1103	6.22299e-05	0.00329341	hypothetical protein COLO4_33759 [Corchorus olitorius]	up	FtPinG0303260600.01	1.41441	7.40636e-06	0.000444698	hypothetical protein Cgig2_019017 [Carnegiea gigantea]	up
						FtPinG0707707100.01	-2.67066	6.39178e-05	0.00336708	hypothetical protein Cgig2_007398 [Carnegiea gigantea]	down	FtPinG0404886800.01	-4.71928	7.42698e-06	0.000444819	hypothetical protein F0562_021447 [Nyssa sinensis]	down
						FtPinG0403815800.01	2.12429	6.53073e-05	0.00343233	hypothetical protein JRO89_XS12G0001500 [Xanthoceras sorbifolium]	up	FtPinG0404638400.01	1.75922	7.51156e-06	0.000448759	PREDICTED: CCG-binding protein 1-like [Nelumbo nucifera] DAD40557.1 TPA_asm: hypothetical protein HUJ06_014880 [Nelumbo nucifera]	up
						FtPinG0100330600.01	-1.40351	6.71323e-05	0.00351202	chaperone protein ClpB3, chloroplastic [Beta vulgaris subsp. vulgaris] KMT17275.1 hypothetical protein BVRB_2g039750 [Beta vulgaris subsp. vulgaris]	down	FtPinG0100459500.01	1.55404	7.55825e-06	0.000450423	RAN GTPase-activating protein 1 [Vitis vinifera]	up
						FtPinG0404090700.01	-2.93942	6.70599e-05	0.00351202	expansin-A10-like [Chenopodium quinoa]	down	FtPinG0808367300.01	1.37085	7.65798e-06	0.00045523	Tryptophan synthase beta subunit-like PLP-dependent enzymes superfamily [Corchorus capsularis]	up
						FtPinG0505135800.01	-1.12474	6.90396e-05	0.00359527	hypothetical protein F0562_002866 [Nyssa sinensis]	down	FtPinG0404622000.01	-3.03689	7.69229e-06	0.000456135	hypothetical protein Cgig2_028368 [Carnegiea gigantea]	down
						FtPinG0302781500.01	1.03727	7.1337e-05	0.00370643	hypothetical protein F0562_010477 [Nyssa sinensis]	up	FtPinG0404887200.01	-1.16562	7.77282e-06	0.00045977	hypothetical protein Vadar_005416 [Vaccinium darrowii]	down
						FtPinG0505737300.01	-1.15365	7.15209e-05	0.00370752	protein REVEILLE 5-like isoform X2 [Chenopodium quinoa]	down	FtPinG0202202300.01	-2.00184	7.8908e-06	0.000465115	PREDICTED: ADP-ribosylation factor 2-like [Nelumbo nucifera]	down
						FtPinG0302882100.01	-1.87552	7.19996e-05	0.00372385	multiprotein-bridging factor 1c [Olea europaea var. sylvestris] CAA2994156.1 multi -bridging factor 1c [Olea europaea subsp. europaea]	down	FtPinG0707879500.01	-1.98388	7.90211e-06	0.000465115	peroxisomal membrane protein 11B [Vitis riparia]	down
						FtPinG0202238800.01	-1.30161	7.30326e-05	0.00376871	cinnamate 4-hydroxylase [Fagopyrum tataricum]	down	FtPinG0201680500.01	1.37132	8.05589e-06	0.000473001	hypothetical protein DKX38_006103 [Salix brachista]	up
						FtPinG0100995500.01	-1.02995	7.33262e-05	0.00377531	GDSL esterase	down	FtPinG0404857100.01	-1.76556	8.11439e-06	0.000475269	hypothetical protein Cgig2_008938 [Carnegiea gigantea]	down
						FtPinG0404062900.01	1.67182	7.38643e-05	0.00379442	Dof transcription factor [Betula platyphylla] QYF06653.1 Dof [Betula platyphylla]	up	FtPinG0808882300.01	-1.36937	8.20203e-06	0.000479227	aluminum-activated citrate transporter [Fagopyrum esculentum]	down
						FtPinG0202120100.01	-1.73298	7.44019e-05	0.00380114	PREDICTED: L-ascorbate oxidase-like [Solanum tuberosum]	down	FtPinG0809019900.01	1.8734	8.2253e-06	0.000479415	hypothetical protein F0562_036101 [Nyssa sinensis]	up
						FtPinG0303409800.01	1.61731	7.44961e-05	0.00380114	PREDICTED: uncharacterized protein LOC109121386 [Vitis vinifera] CBI25778.3 unnamed protein product, partial [Vitis vinifera]	up	FtPinG0202509500.01	-1.43531	8.51241e-06	0.000494942	hypothetical protein F0562_035772 [Nyssa sinensis]	down
						FtPinG0303570800.01	1.23528	7.53544e-05	0.00382777	bZIP transcription factor 11-like [Malus sylvestris]	up	FtPinG0202263100.01	-1.75626	8.54582e-06	0.000495679	hypothetical protein F0562_035719 [Nyssa sinensis]	down
						FtPinG0201873200.01	-1.89587	7.69564e-05	0.00387731	-	down	FtPinG0404617800.01	-1.61935	8.60945e-06	0.00049816	zeaxanthin epoxidase, chloroplastic [Ziziphus jujuba var. spinosa]	down
						FtPinG0404710700.01	-1.49638	8.03524e-05	0.0040366	Bile acid-sodium symporter	down	FtPinG0100415300.01	2.33025	8.75273e-06	0.000505227	ACT domain-containing protein ACR1 isoform X1 [Potentilla anserina] XP_050365264.1 ACT domain-containing protein ACR1 isoform X1 [Potentilla anserina] XP_050365271.1 ACT domain-containing protein ACR1 isoform X1 [Potentilla anserina] XP_050365277.1 ACT domain-containing protein ACR1 isoform X1 [Potentilla anserina]	up
						FtPinG0100080800.01	-1.06337	8.0791e-05	0.00404969	transcription factor MYB 2 [Rheum palmatum]	down	FtPinG0404892400.01	2.12567	9.20822e-06	0.000530238	uncharacterized protein LOC129882715 [Solanum dulcamara]	up
						FtPinG0808831100.01	-1.09988	8.22098e-05	0.00411175	beta-galactosidase 8-like [Chenopodium quinoa]	down	FtPinG0808959100.01	2.0568	9.23533e-06	0.000530521	transcription factor PCL1 [Ziziphus jujuba var. spinosa] XP_048324286.1 transcription factor PCL1 [Ziziphus jujuba var. spinosa] KAH7542414.1 hypothetical protein FEM48_Zijuj02G0070900 [Ziziphus jujuba var. spinosa]	up
						FtPinG0808856500.01	2.01043	8.76452e-05	0.00435489	uncharacterized protein LOC110734060 [Chenopodium quinoa]	up	FtPinG0707910800.01	3.44508	9.44766e-06	0.000541417	hypothetical protein KSS87_014420 [Heliosperma pusillum]	up
						FtPinG0505777800.01	2.5196	9.22585e-05	0.00457413	thiamine thiazole synthase, chloroplastic [Rhodamnia argentea]	up	FtPinG0808159900.01	-1.84388	9.47242e-06	0.000541537	hypothetical protein HHK36_004121 [Tetracentron sinense]	down
						FtPinG0201784200.01	-1.76612	9.28555e-05	0.00458376	hypothetical protein SLEP1_g4148 [Shorea leprosula]	down	FtPinG0808542100.01	-2.60148	9.50712e-06	0.000542223	hypothetical protein F0562_010911 [Nyssa sinensis]	down
						FtPinG0404258400.01	1.14242	9.51029e-05	0.00468454	hypothetical protein Cgig2_033675 [Carnegiea gigantea]	up	FtPinG0404041800.01	-1.50508	9.68333e-06	0.000550959	hypothetical protein Cgig2_012717 [Carnegiea gigantea]	down
						FtPinG0404435000.01	-1.27437	9.7531e-05	0.00479376	-	down	FtPinG0302781300.01	2.59089	9.73553e-06	0.000552613	hypothetical protein Cgig2_018864 [Carnegiea gigantea]	up
						FtPinG0606478100.01	1.21577	9.96215e-05	0.00487546	hypothetical protein CCACVL1_01698 [Corchorus capsularis]	up	FtPinG0101088100.01	-2.1216	9.91697e-06	0.000561578	polygalacturonase At1g48100-like [Mangifera indica]	down
						FtPinG0505973300.01	-1.15881	0.000102285	0.00498438	tetraspanin-19-like isoform X2 [Prunus avium]	down	FtPinG0202234200.01	-1.43824	1.00558e-05	0.000567601	RNA polymerase sigma factor sigE, chloroplastic	down
						FtPinG0202497100.01	-1.88351	0.000103147	0.00501561	phosphoprotein-like protein [Fagopyrum tataricum]	down	FtPinG0506031200.01	-1.59456	1.00708e-05	0.000567601	-	down
						FtPinG0707340800.01	-1.15482	0.000110063	0.00530658	protein SRG1-like [Chenopodium quinoa]	down	FtPinG0202345800.01	-2.17713	1.01378e-05	0.000570032	hypothetical protein CMV_005106 [Castanea mollissima]	down
						FtPinG0808408700.01	-2.36247	0.000112115	0.00538272	hypothetical protein BVRB_013510 [Beta vulgaris subsp. vulgaris]	down	FtPinG0809008000.01	-1.3439	1.01954e-05	0.000571923	BBX transcription factor [Oxybasis rubra]	down
						FtPinG0100534700.01	1.04786	0.000123856	0.00588238	hypothetical protein SADUNF_Sadunf06G0032700 [Salix dunnii]	up	FtPinG0708104800.01	3.46054	1.10126e-05	0.000616317	transcription factor bHLH92 isoform X2 [Syzygium oleosum]	up
						FtPinG0505223200.01	-1.68432	0.00012363	0.00588238	hypothetical protein Cgig2_032073 [Carnegiea gigantea]	down	FtPinG0505769300.01	-2.38327	1.1185e-05	0.000624503	LOW QUALITY PROTEIN: fatty acid desaturase 4, chloroplastic-like [Chenopodium quinoa]	down
						FtPinG0201300000.01	-1.01725	0.000125603	0.00592993	uncharacterized protein LOC103424417 [Malus domestica] XP_050120961.1 uncharacterized protein LOC126598640 [Malus sylvestris] RXH77951.1 hypothetical protein DVH24_039922 [Malus domestica]	down	FtPinG0505327200.01	2.18611	1.13387e-05	0.000631608	PREDICTED: zinc finger protein CONSTANS-LIKE 9-like [Populus euphratica]	up
						FtPinG0606917700.01	-1.29265	0.000125858	0.00592993	Phenol hydroxylase reductase [Trema orientale]	down	FtPinG0808757800.01	-3.74436	1.238e-05	0.000688013	-	down
						FtPinG0100226800.01	-1.39174	0.000127215	0.00598145	hypothetical protein SLEP1_g30434 [Shorea leprosula]	down	FtPinG0201558700.01	-1.37855	1.24852e-05	0.000692247	hypothetical protein RHMOL_Rhmol10G0271900 [Rhododendron molle]	down
						FtPinG0606956000.01	2.03581	0.000130862	0.00614028	-	up	FtPinG0808671800.01	-1.73383	1.25939e-05	0.000696658	two-component response regulator-like APRR7 isoform X1 [Ziziphus jujuba var. spinosa] XP_015899554.2 two-component response regulator-like APRR7 isoform X1 [Ziziphus jujuba var. spinosa]	down
						FtPinG0707975300.01	-1.42917	0.000133527	0.00625242	protein PROTON GRADIENT REGULATION 5, chloroplastic [Herrania umbratica]	down	FtPinG0202467200.01	1.7658	1.26407e-05	0.000697634	Dof-type zinc finger DNA-binding family protein [Actinidia rufa]	up
						FtPinG0100574600.01	-1.49694	0.00013684	0.00639441	Oxoglutarate	down	FtPinG0707351400.01	-2.0353	1.2767e-05	0.000702981	lupeol synthase-like [Olea europaea subsp. europaea]	down
						FtPinG0606100200.01	-1.30583	0.000139741	0.00650676	hypothetical protein K7X08_030799 [Anisodus acutangulus]	down	FtPinG0100376600.01	-2.60241	1.31578e-05	0.000722832	Glycerophosphodiester phosphodiesterase GDPD1, chloroplastic [Ananas comosus]	down
						FtPinG0707609300.01	-1.55497	0.000145527	0.00671756	LMBR1 domain-containing protein 2 homolog A-like [Chenopodium quinoa]	down	FtPinG0707429100.01	2.04211	1.32335e-05	0.000725323	lysine-specific demethylase 2A-like [Melia azedarach]	up
						FtPinG0606357800.01	-1.00642	0.000146483	0.00672202	uncharacterized protein LOC116115382 [Pistacia vera] KAJ0053469.1 hypothetical protein Pint_01397 [Pistacia integerrima] KAJ0113687.1 hypothetical protein Patl1_01430 [Pistacia atlantica]	down	FtPinG0808186900.01	-1.99719	1.33072e-05	0.000727696	potassium channel KAT3-like [Spinacia oleracea] KNA04103.1 hypothetical protein SOVF_202760 [Spinacia oleracea]	down
						FtPinG0707923900.01	-1.83331	0.00014651	0.00672202	hypothetical protein Pfo_015543 [Paulownia fortunei]	down	FtPinG0100989700.01	3.16025	1.35107e-05	0.000736611	DUF724 domain-containing protein 6-like [Chenopodium quinoa]	up
						FtPinG0100874300.01	-1.14758	0.000146908	0.00672674	FCS-Like Zinc finger 2 [Prunus dulcis] KAI5327853.1 hypothetical protein L3X38_027249 [Prunus dulcis] VVA29461.1 PREDICTED: unknown [Prunus dulcis]	down	FtPinG0505772300.01	-1.43046	1.35319e-05	0.000736611	LOW QUALITY PROTEIN: FAM10 family protein At4g22670 [Malus domestica]	down
						FtPinG0708067500.01	1.77618	0.000147482	0.00673947	uncharacterized protein LOC126657751 [Mercurialis annua]	up	FtPinG0201362700.01	-3.04325	1.36982e-05	0.000743966	-	down
						FtPinG0505315300.01	-1.14715	0.000148941	0.0067925	Avirulence induced-like protein [Thalictrum thalictroides]	down	FtPinG0201540200.01	-1.86508	1.38262e-05	0.000749219	PREDICTED: protochlorophyllide-dependent translocon component 52, chloroplastic isoform X1 [Nelumbo nucifera]	down
						FtPinG0404739400.01	-1.7693	0.000149643	0.00681087	SNAP25 homologous protein SNAP33-like [Nicotiana tomentosiformis] XP_018632732.1 SNAP25 homologous protein SNAP33-like [Nicotiana tomentosiformis]	down	FtPinG0505491100.01	1.24684	1.39828e-05	0.00075599	uncharacterized protein At1g76070 [Hevea brasiliensis]	up
						FtPinG0708095300.01	-1.70965	0.000150074	0.00681681	AWPM-19 domain-containing protein [Cephalotus follicularis]	down	FtPinG0100878400.01	-1.21258	1.45545e-05	0.000783354	Protein kinase [Quillaja saponaria]	down
						FtPinG0100946000.01	1.17598	0.000156345	0.00705942	hypothetical protein BVRB_5g114190 isoform A [Beta vulgaris subsp. vulgaris]	up	FtPinG0303098200.01	-1.40209	1.45359e-05	0.000783354	hypothetical protein BVRB_6g155590 [Beta vulgaris subsp. vulgaris]	down
						FtPinG0404376300.01	-1.03217	0.000163989	0.00736076	reticulon-like protein B1 [Spinacia oleracea] KNA04919.1 hypothetical protein SOVF_195200 [Spinacia oleracea]	down	FtPinG0808167900.01	3.46423	1.4638e-05	0.000786078	gamma-glutamyl peptidase 3-like [Hevea brasiliensis]	up
						FtPinG0303074800.01	-1.90206	0.000171005	0.00761556	hypothetical protein Cgig2_004053 [Carnegiea gigantea]	down	FtPinG0505193300.01	3.11759	1.47875e-05	0.000792325	STS [Polygonum cuspidatum] AEE25896.1 type III polyketide synthase [Polygonum cuspidatum]	up
						FtPinG0505764500.01	-1.02877	0.000174108	0.00772352	SUI1 domain-containing protein, partial [Cephalotus follicularis]	down	FtPinG0808184700.01	-1.40118	1.49095e-05	0.000797073	unnamed protein product [Linum tenue]	down
						FtPinG0606459800.01	-1.33279	0.000175562	0.0077729	chaperone protein ClpB4, mitochondrial [Beta vulgaris subsp. vulgaris] KMT19033.1 hypothetical protein BVRB_2g031280 [Beta vulgaris subsp. vulgaris]	down	FtPinG0809164300.01	-2.74907	1.52572e-05	0.000813844	hypothetical protein HHK36_023411 [Tetracentron sinense]	down
						FtPinG0100790900.01	-1.04264	0.000179712	0.00791044	hypothetical protein BVRB_5g101050 isoform A [Beta vulgaris subsp. vulgaris]	down	FtPinG0505914000.01	1.66698	1.55278e-05	0.000824595	hypothetical protein MKX01_032179 [Papaver californicum]	up
						FtPinG0404515200.01	-1.35069	0.000195332	0.00854839	Copper chaperone [Handroanthus impetiginosus]	down	FtPinG0808634800.01	1.42412	1.54971e-05	0.000824595	peroxisomal (S)-2-hydroxy-acid oxidase [Fagopyrum tataricum]	up
						FtPinG0505571000.01	-1.2326	0.0002008	0.00873731	glucan endo-1,3-beta-glucosidase 8-like [Chenopodium quinoa]	down	FtPinG0302714400.01	-1.82183	1.55911e-05	0.00082612	hypothetical protein Pfo_000582 [Paulownia fortunei]	down
						FtPinG0202428100.01	1.74707	0.000202952	0.0088141	hypothetical protein NE237_010488 [Protea cynaroides]	up	FtPinG0808197700.01	-2.93951	1.56286e-05	0.000826273	NADP-dependent glyceraldehyde-3-phosphate dehydrogenase [Abrus precatorius]	down
						FtPinG0101015100.01	1.75044	0.00020523	0.0088455	uncharacterized protein LOC110712655 [Chenopodium quinoa]	up	FtPinG0202255800.01	1.17742	1.57495e-05	0.000830627	probable ubiquitin-conjugating enzyme E2 18 [Chenopodium quinoa]	up
						FtPinG0505668600.01	-1.79445	0.000215583	0.00923923	uncharacterized protein LOC127806478 [Diospyros lotus]	down	FtPinG0202269800.01	-1.25042	1.57804e-05	0.000830627	Peroxisomal membrane protein [Actinidia chinensis var. chinensis]	down
						FtPinG0606368800.01	1.42027	0.000217531	0.0092877	PREDICTED: zinc finger protein CONSTANS-LIKE 16 [Vitis vinifera] CBI27020.3 unnamed protein product, partial [Vitis vinifera]	up	FtPinG0606215800.01	-1.54353	1.58609e-05	0.000833027	hypothetical protein HHK36_021929 [Tetracentron sinense]	down
						FtPinG0100693700.01	-1.51709	0.000219456	0.00935236	auxin-induced protein AUX28 [Populus trichocarpa] AFZ78622.1 hypothetical protein [Populus tomentosa] KAI5597051.1 hypothetical protein BDE02_02G042400 [Populus trichocarpa] PNT47784.1 hypothetical protein POPTR_002G044900v4 [Populus trichocarpa]	down	FtPinG0100002300.01	-1.37343	1.59294e-05	0.00083479	hypothetical protein HHK36_024281 [Tetracentron sinense]	down
						FtPinG0100234000.01	-1.82296	0.00022452	0.00953247	hypothetical protein MKX03_005738 [Papaver bracteatum]	down	FtPinG0201734300.01	-2.5721	1.60102e-05	0.00083719	aquaporin PIP2-4-like [Sesamum indicum]	down
						FtPinG0201782500.01	1.10127	0.000225092	0.00953895	PREDICTED: synaptotagmin-2-like [Nelumbo nucifera]	up	FtPinG0505154800.01	-1.34705	1.61048e-05	0.000840298	myosin-11-like isoform X1 [Sesbania bispinosa]	down
						FtPinG0809098500.01	-1.03852	0.00022605	0.00956176	protein NRT1	down	FtPinG0404775900.01	2.40371	1.62011e-05	0.00084348	PREDICTED: glutamate receptor 2.7 [Vitis vinifera]	up
						FtPinG0404612800.01	-1.88705	0.000233794	0.00987097	-	down	FtPinG0101200900.01	1.95452	1.67447e-05	0.000868002	farnesyl diphosphate synthase [Allium sativum]	up
												FtPinG0809137000.01	2.98892	1.67373e-05	0.000868002	-	up
												FtPinG0606917700.01	-1.90094	1.70192e-05	0.000880321	Phenol hydroxylase reductase [Trema orientale]	down
												FtPinG0404092800.01	-1.45302	1.75628e-05	0.000904523	hypothetical protein Cgig2_006133 [Carnegiea gigantea]	down
												FtPinG0303088900.01	-1.18812	1.77889e-05	0.000914197	Polygalacturonase [Quillaja saponaria]	down
												FtPinG0505607300.01	-1.91897	1.80024e-05	0.000923183	uncharacterized protein LOC123220742 isoform X1 [Mangifera indica] XP_044499244.1 uncharacterized protein LOC123220742 isoform X1 [Mangifera indica]	down
												FtPinG0808487100.01	2.04666	1.82904e-05	0.000935831	hypothetical protein CMV_000867 [Castanea mollissima]	up
												FtPinG0808618100.01	-1.50575	1.85472e-05	0.000945037	cytochrome P450 704C1 isoform X1 [Beta vulgaris subsp. vulgaris] KMT00146.1 hypothetical protein BVRB_1g019660 [Beta vulgaris subsp. vulgaris]	down
												FtPinG0505754400.01	1.47849	1.87593e-05	0.000953809	hypothetical protein A7L55_20735 [Acinetobacter baumannii]	up
												FtPinG0505827700.01	1.95831	1.98776e-05	0.00100853	3-dehydroquinate synthase homolog isoform X1 [Beta vulgaris subsp. vulgaris]	up
												FtPinG0404037100.01	-1.5386	2.03239e-05	0.00102898	aluminum-activated malate transporter 12-like [Durio zibethinus]	down
												FtPinG0808899700.01	1.75138	2.04301e-05	0.00103217	cysteine proteinase inhibitor A-like [Spinacia oleracea] KNA24340.1 hypothetical protein SOVF_016400 [Spinacia oleracea] BAH47556.1 cystatin [Spinacia oleracea]	up
												FtPinG0808732700.01	1.37749	2.13304e-05	0.00107538	LOW QUALITY PROTEIN: hypothetical protein Cgig2_025428 [Carnegiea gigantea]	up
												FtPinG0100382600.01	-1.60854	2.15237e-05	0.00108284	non-specific lipid-transfer protein type 2 [Tamarix hispida]	down
												FtPinG0302611300.01	2.12746	2.16042e-05	0.00108461	light-regulated protein [Spinacia oleracea] KNA16397.1 hypothetical protein SOVF_089430 [Spinacia oleracea]	up
												FtPinG0606217200.01	1.88775	2.23728e-05	0.00112084	JAZ1-like protein [Vitis pseudoreticulata]	up
												FtPinG0302581200.01	2.22575	2.25944e-05	0.00112958	MYB7 [Fagopyrum tataricum]	up
												FtPinG0201229200.01	1.94037	2.29839e-05	0.00114427	ethylene-response factor C3-like [Ipomoea triloba]	up
												FtPinG0201983200.01	-2.25439	2.29486e-05	0.00114427	heavy metal-associated isoprenylated plant protein 7 [Vitis riparia]	down
												FtPinG0606258800.01	-1.80935	2.32014e-05	0.00115269	hypothetical protein Patl1_02125 [Pistacia atlantica]	down
												FtPinG0303529500.01	3.93632	2.32907e-05	0.00115472	hypothetical protein C2S52_002883 [Perilla frutescens var. hirtella]	up
												FtPinG0505973300.01	-1.32075	2.33865e-05	0.00115707	tetraspanin-19-like isoform X2 [Prunus avium]	down
												FtPinG0202112500.01	1.49114	2.36604e-05	0.00116101	hypothetical protein [Gossypium schwendimanii]	up
												FtPinG0202388800.01	-1.84748	2.35655e-05	0.00116101	hypothetical protein Cgig2_008146 [Carnegiea gigantea]	down
												FtPinG0303434000.01	-1.72349	2.35603e-05	0.00116101	hypothetical protein Cgig2_005198 [Carnegiea gigantea]	down
												FtPinG0606155300.01	-1.75742	2.36548e-05	0.00116101	hypothetical protein Cgig2_025774 [Carnegiea gigantea]	down
												FtPinG0100723300.01	-2.32813	2.3938e-05	0.00116983	ATPase assembly factor ATP10, mitochondria [Corchorus olitorius]	down
												FtPinG0404343100.01	-1.41049	2.39048e-05	0.00116983	SAP1 [Tamarix hispida]	down
												FtPinG0606189900.01	-2.63239	2.41278e-05	0.0011767	hypothetical protein Cgig2_026877 [Carnegiea gigantea]	down
												FtPinG0809147400.01	-2.17266	2.45389e-05	0.00119431	CBL-interacting protein kinase 16 [Vitis vinifera] ACQ83532.1 CBL-interacting protein kinase 16 [Vitis vinifera] RVW83806.1 CBL-interacting protein kinase 5 [Vitis vinifera]	down
												FtPinG0606905900.01	-1.84527	2.46008e-05	0.00119489	PREDICTED: UDP-glycosyltransferase 76F1 isoform X2 [Vitis vinifera]	down
												FtPinG0100807700.01	2.93036	2.54197e-05	0.00123216	RecName: Full=Drimenol monooxygenase; AltName: Full=Cytochrome P450 76AJ1; AltName: Full=Drimenol oxidase 1; Short=PhDOX1 [Persicaria hydropiper] AHF22835.1 drimenol oxidase 1 [Persicaria hydropiper]	up
												FtPinG0100054900.01	1.12613	2.57503e-05	0.00124064	hypothetical protein F0562_033252 [Nyssa sinensis]	up
												FtPinG0403878900.01	5.52874	2.57031e-05	0.00124064	hypothetical protein F0562_033767 [Nyssa sinensis]	up
												FtPinG0808530100.01	2.10052	2.57266e-05	0.00124064	uncharacterized protein LOC110737286 [Chenopodium quinoa]	up
												FtPinG0504925400.01	-1.95847	2.58149e-05	0.00124125	dnaJ homolog subfamily B member 1-like [Chenopodium quinoa]	down
												FtPinG0202423900.01	-1.48002	2.60736e-05	0.00124415	hypothetical protein Cgig2_023020 [Carnegiea gigantea]	down
												FtPinG0302765600.01	1.66045	2.59569e-05	0.00124415	hypothetical protein IFM89_012389 [Coptis chinensis]	up
												FtPinG0606895500.01	-1.95028	2.60837e-05	0.00124415	-	down
												FtPinG0707676800.01	1.07921	2.59824e-05	0.00124415	hypothetical protein Cgig2_001353 [Carnegiea gigantea]	up
												FtPinG0505721500.01	1.09047	2.64627e-05	0.00125972	hypothetical protein Cgig2_031086 [Carnegiea gigantea]	up
												FtPinG0808664100.01	-1.46193	2.6519e-05	0.00125989	hypothetical protein BVRB_3g068400 [Beta vulgaris subsp. vulgaris]	down
												FtPinG0505522000.01	-1.21646	2.67166e-05	0.00126676	CDPK-related kinase 7-like [Coffea arabica]	down
												FtPinG0606388000.01	-1.40892	2.68869e-05	0.00127231	PREDICTED: cysteine-rich repeat secretory protein 12 [Theobroma cacao]	down
												FtPinG0606819400.01	1.57467	2.6958e-05	0.00127315	glutamine synthetase [Knorringia sibirica]	up
												FtPinG0505795100.01	2.03325	2.70335e-05	0.0012742	PREDICTED: tryptophan aminotransferase-related protein 3 [Vitis vinifera]	up
												FtPinG0302715400.01	-7.19123	2.73136e-05	0.00128487	GILT family protein, partial [Staphylococcus aureus]	down
												FtPinG0404240300.01	-1.88833	2.80482e-05	0.00131683	phospholipid:diacylglycerol acyltransferase 1-like [Prosopis alba]	down
												FtPinG0302711700.01	-1.34274	2.8289e-05	0.00132554	hypothetical protein BVRB_8g195510 [Beta vulgaris subsp. vulgaris]	down
												FtPinG0404040400.01	-1.14005	2.83919e-05	0.00132775	PREDICTED: type I inositol polyphosphate 5-phosphatase 2 [Theobroma cacao] XP_007039573.2 PREDICTED: type I inositol polyphosphate 5-phosphatase 2 [Theobroma cacao] XP_017972814.1 PREDICTED: type I inositol polyphosphate 5-phosphatase 2 [Theobroma cacao]	down
												FtPinG0201269200.01	-1.16874	2.84611e-05	0.00132839	serine	down
												FtPinG0808649300.01	-1.81225	2.8564e-05	0.00133059	ABC transporter G family member 22 isoform X1 [Pistacia vera]	down
												FtPinG0202236200.01	1.98446	2.86831e-05	0.00133354	auxin-responsive protein IAA30-like [Mangifera indica]	up
												FtPinG0505956900.01	3.08836	2.87911e-05	0.00133596	WRKY transcription factor [Fagopyrum tataricum]	up
												FtPinG0302529200.01	1.96327	2.90272e-05	0.00134431	putative GPI-anchored adhesin-like protein PGA18 [Gossypium australe]	up
												FtPinG0302598800.01	2.27677	2.95539e-05	0.00136606	ribonuclease 3-like protein 3 [Durio zibethinus]	up
												FtPinG0202343000.01	-2.42996	3.02159e-05	0.00139396	hypothetical protein Cgig2_015664 [Carnegiea gigantea]	down
												FtPinG0303373200.01	-1.33861	3.1046e-05	0.00142949	glutathione S-transferase [Fagopyrum esculentum subsp. esculentum]	down
												FtPinG0707713400.01	2.15483	3.21396e-05	0.001477	Spastin [Trema orientale]	up
												FtPinG0302838000.01	1.13231	3.2671e-05	0.00149854	DEAD-box ATP-dependent RNA helicase 53, mitochondrial-like isoform X4 [Telopea speciosissima]	up
												FtPinG0100412600.01	-4.0672	3.29713e-05	0.00150942	1-aminocyclopropane-1-carboxylate synthase [Camellia lanceoleosa]	down
												FtPinG0505673700.01	-1.15846	3.34043e-05	0.00152631	hypothetical protein SOVF_111220 [Spinacia oleracea]	down
												FtPinG0808757900.01	-2.10382	3.35152e-05	0.00152846	starch synthase 3, chloroplastic	down
												FtPinG0100653100.01	2.52996	3.4273e-05	0.00156004	ethylene-responsive transcription factor CRF4 [Beta vulgaris subsp. vulgaris] KMT16091.1 hypothetical protein BVRB_3g052580 [Beta vulgaris subsp. vulgaris]	up
												FtPinG0707999600.01	-1.36699	3.44745e-05	0.00156623	putative cinnamyl alcohol dehydrogenase 6 [Citrus sinensis]	down
												FtPinG0201675700.01	-1.79443	3.46546e-05	0.00157142	uncharacterized protein LOC110701590 [Chenopodium quinoa]	down
												FtPinG0707777400.01	-3.52254	3.49409e-05	0.0015814	-	down
												FtPinG0707425300.01	-1.24942	3.64698e-05	0.00164438	hypothetical protein CK203_063544 [Vitis vinifera] RVW69477.1 hypothetical protein CK203_054479 [Vitis vinifera]	down
												FtPinG0808348300.01	-2.03775	3.64384e-05	0.00164438	-	down
												FtPinG0606911500.01	3.45314	3.66765e-05	0.00165058	hypothetical protein NE237_000525 [Protea cynaroides]	up
												FtPinG0808211600.01	-2.30193	3.72152e-05	0.00167168	-	down
												FtPinG0505321300.01	-1.24606	3.80446e-05	0.00170572	allantoate deiminase 2-like isoform X1 [Chenopodium quinoa]	down
												FtPinG0707233500.01	-1.20418	3.81922e-05	0.00170914	hypothetical protein BVRB_4g096310 [Beta vulgaris subsp. vulgaris]	down
												FtPinG0808186500.01	-1.51812	3.85851e-05	0.00172349	calcyclin-binding protein-like [Spinacia oleracea] KNA09424.1 hypothetical protein SOVF_153690 [Spinacia oleracea]	down
												FtPinG0100762400.01	2.0197	3.91553e-05	0.0017457	hypothetical protein HHK36_024174 [Tetracentron sinense]	up
												FtPinG0505109200.01	2.61721	3.92683e-05	0.00174748	probable caffeoyl-CoA O-methyltransferase At4g26220 [Vigna unguiculata] QCD85200.1 caffeoyl-CoA O-methyltransferase [Vigna unguiculata]	up
												FtPinG0708120700.01	-2.1127	3.95566e-05	0.00175703	Hypothetical predicted protein [Olea europaea subsp. europaea]	down
												FtPinG0808539300.01	-1.59823	3.98829e-05	0.00176824	chlorophyll a-b binding protein, chloroplastic-like [Chenopodium quinoa]	down
												FtPinG0505035000.01	2.23416	4.04804e-05	0.0017881	GABA transporter 1-like [Tripterygium wilfordii] KAF5741873.1 hypothetical protein HS088_TW10G00880 [Tripterygium wilfordii]	up
												FtPinG0606929400.01	1.44348	4.0445e-05	0.0017881	transcription factor MYB78 [Erigeron canadensis]	up
												FtPinG0708042600.01	-1.51511	4.15264e-05	0.00183091	hypothetical protein PHAVU_009G139100g [Phaseolus vulgaris] ESW09584.1 hypothetical protein PHAVU_009G139100g [Phaseolus vulgaris]	down
												FtPinG0302822700.01	1.74923	4.16124e-05	0.00183133	PREDICTED: quinone oxidoreductase PIG3 [Nelumbo nucifera]	up
												FtPinG0505703700.01	1.96577	4.25657e-05	0.00186641	-	up
												FtPinG0606119700.01	1.94332	4.25521e-05	0.00186641	PREDICTED: alanine--tRNA ligase [Theobroma cacao] XP_007035577.2 PREDICTED: alanine--tRNA ligase [Theobroma cacao]	up
												FtPinG0100438000.01	-1.24145	4.4169e-05	0.00193316	histidine kinase 1-like [Camellia sinensis]	down
												FtPinG0808883500.01	-1.03413	4.44073e-05	0.00194004	nuclear transcription factor Y subunit A-1-like [Vitis riparia]	down
												FtPinG0403846100.01	1.61972	4.45943e-05	0.00194465	JAZ10 [Fagopyrum tataricum]	up
												FtPinG0404224000.01	-2.07438	4.4765e-05	0.00194854	B-box zinc finger protein 32-like [Quercus robur]	down
												FtPinG0202201900.01	-2.34953	4.51085e-05	0.00195992	-	down
												FtPinG0201778500.01	-2.1338	4.55752e-05	0.00197303	PREDICTED: expansin-A11 [Theobroma cacao]	down
												FtPinG0808975400.01	3.07224	4.54957e-05	0.00197303	-	up
												FtPinG0303324700.01	-1.11531	4.57899e-05	0.00197874	putative protease Do-like 14 [Manihot esculenta] OAY44057.1 hypothetical protein MANES_08G119000v8 [Manihot esculenta]	down
												FtPinG0303474000.01	1.66457	4.60526e-05	0.0019865	uncharacterized protein LOC110701590 [Chenopodium quinoa]	up
												FtPinG0505191300.01	-1.52921	4.61984e-05	0.0019892	hypothetical protein LWI28_009970 [Acer negundo]	down
												FtPinG0303408100.01	1.51227	4.6414e-05	0.0019913	cytokinin riboside 5'-monophosphate phosphoribohydrolase LOG8-like [Impatiens glandulifera]	up
												FtPinG0505762400.01	2.34653	4.63345e-05	0.0019913	uncharacterized protein LOC110802246 [Spinacia oleracea] XP_021863382.1 uncharacterized protein LOC110802246 [Spinacia oleracea]	up
												FtPinG0606140400.01	-1.97557	4.65977e-05	0.0019956	uncharacterized protein LOC126794193 [Potentilla anserina]	down
												FtPinG0100356100.01	-3.46887	4.81342e-05	0.00205772	PREDICTED: protein DETOXIFICATION 24 [Vitis vinifera] XP_010653162.1 PREDICTED: protein DETOXIFICATION 24 [Vitis vinifera]	down
												FtPinG0303409800.01	1.58847	4.89379e-05	0.00208462	PREDICTED: uncharacterized protein LOC109121386 [Vitis vinifera] CBI25778.3 unnamed protein product, partial [Vitis vinifera]	up
												FtPinG0707447900.01	1.55921	4.88982e-05	0.00208462	eukaryotic translation initiation factor 6A [Polygonum cuspidatum]	up
												FtPinG0404699600.01	-1.13788	4.95429e-05	0.00210663	squalene synthase 1 [Vitis riparia] XP_034681564.1 squalene synthase 1 [Vitis riparia]	down
												FtPinG0302521200.01	1.49298	5.11885e-05	0.00217274	putative germin-like protein 2-1 [Chenopodium quinoa]	up
												FtPinG0202201800.01	-1.43997	5.1895e-05	0.00219882	sodium	down
												FtPinG0809145100.01	1.06299	5.26536e-05	0.00222702	DUF1685 family protein [Quillaja saponaria]	up
												FtPinG0606274400.01	-2.10365	5.28594e-05	0.00223177	heat shock cognate 70 kDa protein 2 [Trifolium pratense]	down
												FtPinG0505926800.01	1.13522	5.54703e-05	0.00233776	UDP-glycosyltransferase 76F1 [Rheum officinale]	up
												FtPinG0202467800.01	-3.30522	5.77228e-05	0.00242426	cytochrome P450 82an1 [Fallopia sachalinensis]	down
												FtPinG0100512400.01	-1.66461	5.8263e-05	0.00244265	-	down
												FtPinG0201439500.01	2.14895	6.12099e-05	0.00255723	NAC transcription factor 17 [Fagopyrum tataricum subsp. potanini]	up
												FtPinG0708014500.01	1.49379	6.23473e-05	0.0026002	hypothetical protein HYC85_002259 [Camellia sinensis]	up
												FtPinG0808179800.01	1.1069	6.24617e-05	0.00260043	2-oxoglutarate dehydrogenase, mitochondrial-like [Mangifera indica]	up
												FtPinG0404649300.01	-2.70256	6.32129e-05	0.00262713	hypothetical protein Cgig2_020132 [Carnegiea gigantea]	down
												FtPinG0202070100.01	-3.31239	6.35142e-05	0.00262881	hypothetical protein M9H77_05931 [Catharanthus roseus]	down
												FtPinG0606419200.01	-1.84116	6.34125e-05	0.00262881	Rhomboid domain-containing protein [Cephalotus follicularis]	down
												FtPinG0201872100.01	1.72816	6.44957e-05	0.00266192	uncharacterized protein DS421_6g193970 [Arachis hypogaea] RYR54217.1 hypothetical protein Ahy_A06g029481 [Arachis hypogaea]	up
												FtPinG0808263700.01	-1.20756	6.66565e-05	0.00274636	hypothetical protein F0562_009490 [Nyssa sinensis]	down
												FtPinG0808456300.01	3.38191	6.71196e-05	0.00276068	MLO-like protein 12 [Cajanus cajan]	up
												FtPinG0100125500.01	-1.54937	6.85485e-05	0.00281461	Phosphatidylinositol 4-kinase [Melia azedarach]	down
												FtPinG0201808300.01	-1.82723	6.9274e-05	0.00283952	hypothetical protein F0562_021896 [Nyssa sinensis]	down
												FtPinG0404392700.01	-1.88168	6.96287e-05	0.00284917	hypothetical protein MRB53_022276 [Persea americana]	down
												FtPinG0606379700.01	1.13129	7.05771e-05	0.00288305	hypothetical protein I3760_05G244500 [Carya illinoinensis] KAG6715239.1 hypothetical protein I3842_05G241100 [Carya illinoinensis] KAG7981241.1 hypothetical protein I3843_05G223200 [Carya illinoinensis]	up
												FtPinG0201487900.01	2.07121	7.09502e-05	0.00289334	diphosphomevalonate decarboxylase MVD2, peroxisomal-like [Quercus suber]	up
												FtPinG0302596900.01	1.55709	7.10886e-05	0.00289404	Arylacetamide deacetylase [Trema orientale]	up
												FtPinG0809127200.01	2.74557	7.14653e-05	0.00290443	-	up
												FtPinG0303350100.01	-1.34823	7.27923e-05	0.00294833	-	down
												FtPinG0707912600.01	-2.04464	7.35868e-05	0.00297547	-	down
												FtPinG0505626100.01	-1.24921	7.47371e-05	0.00301688	hypothetical protein CMV_019231 [Castanea mollissima]	down
												FtPinG0708005800.01	-1.30122	7.52228e-05	0.00303137	F5H [Fagopyrum tataricum]	down
												FtPinG0505989200.01	1.94128	7.65473e-05	0.00307955	hypothetical protein Cgig2_011938 [Carnegiea gigantea]	up
												FtPinG0606636200.01	1.04317	7.7472e-05	0.00310629	hypothetical protein LUZ63_015247 [Rhynchospora breviuscula]	up
												FtPinG0808832400.01	-1.47625	7.85252e-05	0.00314324	indole-3-acetic acid-amido synthetase GH3.10 [Prunus avium]	down
												FtPinG0100106000.01	-2.19511	8.11945e-05	0.00324466	hypothetical protein FNV43_RR26208 [Rhamnella rubrinervis]	down
												FtPinG0707643600.01	1.16812	8.1497e-05	0.00325131	hypothetical protein Vadar_018925 [Vaccinium darrowii]	up
												FtPinG0100640900.01	-1.91327	8.22467e-05	0.00327575	PREDICTED: heat shock 70 kDa protein, mitochondrial-like [Nelumbo nucifera] XP_010244688.1 PREDICTED: heat shock 70 kDa protein, mitochondrial-like [Nelumbo nucifera]	down
												FtPinG0707466300.01	-1.6822	8.33344e-05	0.00331355	-	down
												FtPinG0201578300.01	-1.14109	8.37161e-05	0.0033232	hypothetical protein CXB51_036830 [Gossypium anomalum]	down
												FtPinG0708010300.01	1.80577	8.43694e-05	0.00334357	hypothetical protein L1987_66300 [Smallanthus sonchifolius]	up
												FtPinG0809045100.01	1.57631	8.46479e-05	0.00334906	alpha carbonic anhydrase 2 [Bienertia sinuspersici]	up
												FtPinG0303074800.01	-2.22051	8.50889e-05	0.00336094	hypothetical protein Cgig2_004053 [Carnegiea gigantea]	down
												FtPinG0201269600.01	-1.35984	8.7015e-05	0.00343135	U-box domain-containing protein 9-like isoform X1 [Malus sylvestris] RXH87030.1 hypothetical protein DVH24_028530 [Malus domestica]	down
												FtPinG0100935900.01	-1.89856	8.76317e-05	0.00344015	chaperone protein ClpB1 [Cannabis sativa] XP_030489211.1 chaperone protein ClpB1 [Cannabis sativa]	down
												FtPinG0101067000.01	3.50847	8.7684e-05	0.00344015	non-specific lipid transfer protein GPI-anchored 1-like [Diospyros lotus] XP_052184390.1 non-specific lipid transfer protein GPI-anchored 1-like [Diospyros lotus] XP_052184391.1 non-specific lipid transfer protein GPI-anchored 1-like [Diospyros lotus]	up
												FtPinG0403675400.01	1.65203	8.7958e-05	0.00344015	hypothetical protein Cgig2_022961 [Carnegiea gigantea]	up
												FtPinG0505059500.01	2.68286	8.78399e-05	0.00344015	brassinosteroid-responsive RING protein 1-like [Telopea speciosissima] XP_043716380.1 brassinosteroid-responsive RING protein 1-like [Telopea speciosissima]	up
												FtPinG0606672500.01	-1.26046	8.78833e-05	0.00344015	YABBY1 protein [Averrhoa carambola]	down
												FtPinG0708068200.01	1.32459	8.88641e-05	0.00346425	CDT1-like protein a, chloroplastic [Chenopodium quinoa]	up
												FtPinG0606553300.01	3.12173	9.02211e-05	0.00351142	protein LURP-one-related 17-like [Spinacia oleracea] KNA20554.1 hypothetical protein SOVF_051320 [Spinacia oleracea]	up
												FtPinG0404717800.01	2.64855	9.0628e-05	0.00352152	hypothetical protein G4B88_013027 [Cannabis sativa]	up
												FtPinG0100064000.01	2.58508	9.12312e-05	0.00353921	ATP-citrate synthase alpha chain protein 1-like [Ziziphus jujuba var. spinosa] XP_048322877.1 ATP-citrate synthase alpha chain protein 1-like [Ziziphus jujuba var. spinosa]	up
												FtPinG0303577600.01	2.27712	9.14733e-05	0.00354285	receptor kinase-like protein Xa21 [Pistacia vera]	up
												FtPinG0808794100.01	2.67905	9.53778e-05	0.00368214	Cysteine protease [Rhynchospora pubera]	up
												FtPinG0201482900.01	2.17925	9.80502e-05	0.00376864	stemmadenine O-acetyltransferase-like isoform X2 [Mercurialis annua]	up
												FtPinG0504999200.01	-1.13051	9.82491e-05	0.00376864	CBL-interacting serine	down
												FtPinG0808630500.01	-1.18293	9.77783e-05	0.00376864	hypothetical protein F0562_014455 [Nyssa sinensis]	down
												FtPinG0404254500.01	-1.55213	0.000101345	0.00388117	hypothetical protein PHAVU_005G166000g [Phaseolus vulgaris] ESW22598.1 hypothetical protein PHAVU_005G166000g [Phaseolus vulgaris]	down
												FtPinG0505872700.01	-4.79614	0.000102206	0.00389871	wax ester synthase	down
												FtPinG0506068700.01	-1.67141	0.000102293	0.00389871	-	down
												FtPinG0303194000.01	2.18986	0.000102857	0.00390901	pathogenesis-related protein 1A-like [Spinacia oleracea] KNA09345.1 hypothetical protein SOVF_154280 [Spinacia oleracea]	up
												FtPinG0505489800.01	-1.51142	0.00010289	0.00390901	Glycosyl hydrolase [Parasponia andersonii]	down
												FtPinG0505079300.01	2.42314	0.000103606	0.00392997	cellulose synthase-like protein G2 isoform X1 [Quercus robur]	up
												FtPinG0808850900.01	-1.07111	0.000104481	0.00395688	dnaJ homolog subfamily B member 13-like [Hevea brasiliensis]	down
												FtPinG0202471500.01	-1.49537	0.000105004	0.00395791	protein STICHEL-like 3 isoform X1 [Chenopodium quinoa]	down
												FtPinG0404796000.01	-1.16081	0.000104889	0.00395791	hypothetical protein Cgig2_003921 [Carnegiea gigantea]	down
												FtPinG0606192500.01	-3.36043	0.000105164	0.00395791	Phospholipid	down
												FtPinG0809069200.01	1.78564	0.000105171	0.00395791	pentatricopeptide repeat-containing protein At1g09190 [Spinacia oleracea] KNA14929.1 hypothetical protein SOVF_102890 [Spinacia oleracea]	up
												FtPinG0606683700.01	2.29127	0.000108105	0.00406192	-	up
												FtPinG0302581900.01	-1.89035	0.000108376	0.00406571	hypothetical protein F0562_019767 [Nyssa sinensis]	down
												FtPinG0505546700.01	-1.93113	0.000109259	0.00408602	Sucrose-phosphate synthase [Actinidia chinensis var. chinensis]	down
												FtPinG0809028000.01	-1.64834	0.000109158	0.00408602	bZIP83 [Fagopyrum tataricum]	down
												FtPinG0100190500.01	2.41126	0.000110043	0.00410892	uncharacterized protein At1g66480-like [Chenopodium quinoa]	up
												FtPinG0101019900.01	2.03781	0.000110453	0.00411776	hypothetical protein F0562_033474 [Nyssa sinensis]	up
												FtPinG0100389600.01	1.90303	0.000111266	0.00411891	hypothetical protein Vadar_019480 [Vaccinium darrowii]	up
												FtPinG0505870600.01	-1.06584	0.000111345	0.00411891	hypothetical protein L6164_029737 [Bauhinia variegata]	down
												FtPinG0606216400.01	-2.64738	0.000110892	0.00411891	uncharacterized protein LOC107407816 isoform X1 [Ziziphus jujuba var. spinosa]	down
												FtPinG0808967100.01	2.27995	0.000111212	0.00411891	anthranilate synthase alpha subunit 2, chloroplastic-like [Punica granatum]	up
												FtPinG0809044400.01	-2.85069	0.000111285	0.00411891	stearoyl-[acyl-carrier-protein] 9-desaturase 6, chloroplastic [Cucumis sativus] KGN47485.1 hypothetical protein Csa_019010 [Cucumis sativus]	down
												FtPinG0707260900.01	-1.95533	0.000112231	0.00414525	hypothetical protein F0562_030879 [Nyssa sinensis]	down
												FtPinG0606900600.01	2.27504	0.00011246	0.00414733	hypothetical protein E3N88_03911 [Mikania micrantha]	up
												FtPinG0707785100.01	-1.20255	0.00011315	0.00416633	protein LNK1 isoform X2 [Vitis riparia]	down
												FtPinG0505667000.01	1.65009	0.000116531	0.0042842	-	up
												FtPinG0606216200.01	-2.18033	0.000116768	0.00428635	unnamed protein product, partial [Vitis vinifera]	down
												FtPinG0606385900.01	1.43087	0.000117347	0.00430099	cysteine-rich receptor-like protein kinase 43 isoform X1 [Beta vulgaris subsp. vulgaris]	up
												FtPinG0707685600.01	1.64788	0.00012172	0.00445444	PREDICTED: glycine-rich RNA-binding protein 2, mitochondrial-like [Raphanus sativus]	up
												FtPinG0606456200.01	-1.56898	0.000122878	0.00448995	CBL-interacting serine	down
												FtPinG0100634000.01	-1.06479	0.000123303	0.0044986	hypothetical protein Cgig2_010541 [Carnegiea gigantea]	down
												FtPinG0403791000.01	1.30886	0.000124518	0.004536	hypothetical protein POTOM_054714 [Populus tomentosa]	up
												FtPinG0606186200.01	-1.22527	0.00012579	0.00457535	PREDICTED: sphingomyelin phosphodiesterase 4 [Vitis vinifera]	down
												FtPinG0606156200.01	1.36618	0.000126047	0.00457772	uncharacterized protein LOC126656562 [Mercurialis annua]	up
												FtPinG0505441100.01	-1.84352	0.000127239	0.00461402	hypothetical protein L6164_014969 [Bauhinia variegata]	down
												FtPinG0201403600.01	-1.7042	0.000128678	0.00465912	GDSL esterase	down
												FtPinG0808382900.01	-1.12593	0.000129757	0.00469106	receptor-like protein kinase HSL1 [Chenopodium quinoa]	down
												FtPinG0202172500.01	-1.09514	0.000130099	0.00469635	gibberellin receptor 1B [Persicaria minor]	down
												FtPinG0707261500.01	-1.45546	0.00013048	0.00470298	protein kinase domain-containing protein [Citrus sinensis]	down
												FtPinG0707774300.01	-1.11155	0.00013144	0.00473045	F-box	down
												FtPinG0100741200.01	1.64886	0.000131958	0.00473483	PREDICTED: UDP-glucose 4-epimerase GEPI48 [Nelumbo nucifera] XP_010269691.1 PREDICTED: UDP-glucose 4-epimerase GEPI48 [Nelumbo nucifera]	up
												FtPinG0201378300.01	-1.93071	0.00013192	0.00473483	hypothetical protein Cgig2_026561 [Carnegiea gigantea]	down
												FtPinG0403853500.01	-2.0345	0.000136656	0.00488917	HXXXD-type acyl-transferase family protein [Euphorbia peplus]	down
												FtPinG0707878600.01	-1.72101	0.000136873	0.00488917	1,2-dihydroxy-3-keto-5-methylthiopentene dioxygenase 1 [Quercus lobata] XP_050240706.1 acireductone dioxygenase 1 [Quercus robur]	down
												FtPinG0809127800.01	2.21019	0.000136711	0.00488917	-	up
												FtPinG0403890300.01	1.19213	0.000138476	0.00493096	ureide permease 2-like isoform X1 [Macadamia integrifolia]	up
												FtPinG0404765000.01	1.26802	0.000138662	0.00493096	protein NUCLEAR FUSION DEFECTIVE 6, chloroplastic	up
												FtPinG0480001372.01	1.25137	0.000139565	0.0049557	disease resistance protein RPP8-like [Beta vulgaris subsp. vulgaris] KMS99495.1 hypothetical protein BVRB_1g023350 [Beta vulgaris subsp. vulgaris]	up
												FtPinG0100237100.01	-1.05628	0.000141117	0.00499789	protein AAR2 homolog [Chenopodium quinoa]	down
												FtPinG0809058900.01	3.52515	0.000141172	0.00499789	probable carboxylesterase 18 [Chenopodium quinoa]	up
												FtPinG0505338400.01	1.7633	0.000142459	0.00502272	-	up
												FtPinG0606164300.01	1.74719	0.000142503	0.00502272	glucose-6-phosphate 1-dehydrogenase, cytoplasmic [Morus notabilis] EXC31379.1 Glucose-6-phosphate 1-dehydrogenase, cytoplasmic isoform 2 [Morus notabilis]	up
												FtPinG0808428700.01	1.53431	0.000142111	0.00502272	hypothetical protein BVRB_5g119420 [Beta vulgaris subsp. vulgaris]	up
												FtPinG0302971400.01	1.75515	0.000144522	0.00508334	arabidopsis ELF3 homolog [Fagopyrum urophyllum]	up
												FtPinG0404689900.01	-1.89792	0.000144649	0.00508334	hypothetical protein [Gossypium lobatum]	down
												FtPinG0201926500.01	4.11824	0.000145061	0.00509033	-	up
												FtPinG0808981300.01	2.19021	0.000145312	0.00509169	hypothetical protein NL676_001142 [Syzygium grande]	up
												FtPinG0505021700.01	-1.5935	0.000146407	0.00512254	Auxin-responsive protein SAUR65 [Vitis vinifera]	down
												FtPinG0707662600.01	1.57753	0.000147124	0.00514009	-	up
												FtPinG0100138300.01	-1.00704	0.000147757	0.00514716	Protein kinase domain [Macleaya cordata]	down
												FtPinG0808697900.01	-1.51814	0.000147699	0.00514716	hypothetical protein CDL15_Pgr001973 [Punica granatum]	down
												FtPinG0100339700.01	1.68101	0.000150178	0.00521628	Tify domain-containing protein	up
												FtPinG0808915700.01	-1.16642	0.000152238	0.00528016	ELMO domain-containing protein A isoform X4 [Eucalyptus grandis]	down
												FtPinG0808474400.01	-1.25155	0.000153174	0.00530493	hypothetical protein Cgig2_025402 [Carnegiea gigantea] KAJ8450876.1 hypothetical protein Cgig2_032501 [Carnegiea gigantea]	down
												FtPinG0101015100.01	1.77854	0.00015487	0.00535589	uncharacterized protein LOC110712655 [Chenopodium quinoa]	up
												FtPinG0180000122.01	1.68768	0.000155373	0.00536553	uncharacterized protein LOC125493553 [Beta vulgaris subsp. vulgaris]	up
												FtPinG0302574300.01	2.68625	0.000156503	0.00539677	putative sarcosine oxidase [Camellia lanceoleosa]	up
												FtPinG0201887400.01	1.47816	0.000156901	0.0054027	amino acid permease 3 [Gossypium arboreum]	up
												FtPinG0606853700.01	-2.08674	0.000158435	0.00544764	phosphoglucomutase [Melia azedarach]	down
												FtPinG0302846200.01	-1.26162	0.000159985	0.00549304	Protein kinase [Quillaja saponaria] KAJ7964685.1 Protein kinase [Quillaja saponaria]	down
												FtPinG0404538800.01	-1.16051	0.000162981	0.0055879	hypothetical protein F0562_014940 [Nyssa sinensis]	down
												FtPinG0100029200.01	-1.63273	0.000163341	0.0055922	hypothetical protein RHSIM_Rhsim05G0021900 [Rhododendron simsii]	down
												FtPinG0707893300.01	2.31817	0.000165028	0.00563381	U-box domain-containing protein 33-like [Chenopodium quinoa]	up
												FtPinG0708036700.01	-1.46158	0.000165014	0.00563381	-	down
												FtPinG0404128700.01	-1.66128	0.000165782	0.00565149	PREDICTED: tryptophan synthase beta chain 2, chloroplastic [Camelina sativa]	down
												FtPinG0504960600.01	1.75011	0.000172279	0.00586461	transmembrane protein [Citrus sinensis]	up
												FtPinG0708099300.01	-1.50287	0.000173911	0.00591174	hypothetical protein L6164_013113 [Bauhinia variegata]	down
												FtPinG0303508400.01	-1.4364	0.000175473	0.00595637	protein SPA1-RELATED 4 isoform X1 [Beta vulgaris subsp. vulgaris]	down
												FtPinG0480001522.01	2.01174	0.000180811	0.00611912	hypothetical protein K2173_002317 [Erythroxylum novogranatense]	up
												FtPinG0404690800.01	-3.80309	0.000181036	0.00611912	hypothetical protein I3760_06G128200 [Carya illinoinensis] KAG7975843.1 hypothetical protein I3843_06G120300 [Carya illinoinensis]	down
												FtPinG0505211100.01	1.85923	0.000182025	0.00614385	hypothetical protein LWI28_005771 [Acer negundo]	up
												FtPinG0403886500.01	-1.06453	0.000182641	0.00615595	hypothetical protein POTOM_036412 [Populus tomentosa] KAJ6982635.1 hypothetical protein NC653_025673 [Populus alba x Populus x berolinensis]	down
												FtPinG0100743500.01	2.08511	0.000183167	0.00615632	probable protein phosphatase 2C 8 [Medicago truncatula] RHN53521.1 putative protein-serine	up
												FtPinG0808351700.01	2.42506	0.000184491	0.00619209	probable indole-3-acetic acid-amido synthetase GH3.1 [Jatropha curcas] XP_037497831.1 probable indole-3-acetic acid-amido synthetase GH3.1 [Jatropha curcas] KDP32021.1 hypothetical protein JCGZ_12482 [Jatropha curcas]	up
												FtPinG0707409900.01	-1.57152	0.000187416	0.00628146	hypothetical protein CMV_016764 [Castanea mollissima]	down
												FtPinG0606701000.01	-1.40407	0.000189723	0.00634988	uncharacterized protein LOC105649338 [Jatropha curcas] KDP20752.1 hypothetical protein JCGZ_21223 [Jatropha curcas]	down
												FtPinG0404556900.01	1.15717	0.000191369	0.00638707	SUMO-conjugating enzyme SCE1-like [Hibiscus syriacus] KAE8700057.1 SUMO-conjugating enzyme UBC9 [Hibiscus syriacus]	up
												FtPinG0708095600.01	-1.49561	0.000191288	0.00638707	-	down
												FtPinG0607064100.01	-1.27824	0.000193176	0.00643838	hypothetical protein Vadar_014274 [Vaccinium darrowii]	down
												FtPinG0403701800.01	-1.48952	0.00019367	0.00644587	hypothetical protein Cgig2_017437 [Carnegiea gigantea]	down
												FtPinG0708034900.01	-1.48289	0.000194729	0.0064721	uncharacterized protein LOC104895442 [Beta vulgaris subsp. vulgaris] KMT09198.1 hypothetical protein BVRB_6g133000 [Beta vulgaris subsp. vulgaris]	down
												FtPinG0808830200.01	1.1937	0.000196345	0.00651675	auxin response factor 4 isoform X1 [Vitis riparia]	up
												FtPinG0606389300.01	-1.92903	0.000197413	0.00652839	uncharacterized protein LOC104456721 [Eucalyptus grandis] KCW58384.1 hypothetical protein EUGRSUZ_H01072 [Eucalyptus grandis] KCW58385.1 hypothetical protein EUGRSUZ_H01072 [Eucalyptus grandis]	down
												FtPinG0808393100.01	-1.77098	0.000197715	0.00652839	uncharacterized protein At4g22758 isoform X2 [Citrus sinensis]	down
												FtPinG0808713400.01	-1.26532	0.000200576	0.00660545	PREDICTED: uncharacterized protein LOC100259706 [Vitis vinifera] RVX20770.1 hypothetical protein CK203_002713 [Vitis vinifera] CBI32327.3 unnamed protein product, partial [Vitis vinifera]	down
												FtPinG0808812900.01	2.62091	0.000200676	0.00660545	hypothetical protein Tsubulata_009823 [Turnera subulata]	up
												FtPinG0303173900.01	1.51762	0.000201115	0.0066108	Retrovirus-related Pol polyprotein from transposon RE1 [Glycine max]	up
												FtPinG0404073300.01	1.21428	0.000201663	0.0066197	hypothetical protein JHK87_046576 [Glycine soja]	up
												FtPinG0809089900.01	1.39684	0.000206393	0.0067564	protein ROOT PRIMORDIUM DEFECTIVE 1-like [Chenopodium quinoa] XP_021742044.1 protein ROOT PRIMORDIUM DEFECTIVE 1-like [Chenopodium quinoa]	up
												FtPinG0303193600.01	2.49124	0.000207958	0.00679831	hypothetical protein BVRB_9g222530 [Beta vulgaris subsp. vulgaris]	up
												FtPinG0808597200.01	-1.96249	0.000209293	0.00683263	hypothetical protein F0562_004630 [Nyssa sinensis]	down
												FtPinG0404565400.01	1.58785	0.000209752	0.00683825	unnamed protein product [Coffea canephora]	up
												FtPinG0606782700.01	1.24174	0.000213024	0.00692604	methionine aminopeptidase 1B, chloroplastic [Benincasa hispida]	up
												FtPinG0403707000.01	3.45762	0.000213841	0.00694314	hypothetical protein H5410_016427 [Solanum commersonii]	up
												FtPinG0202236400.01	1.13568	0.000214473	0.00695421	WRKY transcription factor [Fagopyrum tataricum]	up
												FtPinG0201336200.01	5.59496	0.000216053	0.0069865	boron transporter 4-like [Ziziphus jujuba var. spinosa] KAH7547356.1 hypothetical protein FEM48_Zijuj01G0301100 [Ziziphus jujuba var. spinosa]	up
												FtPinG0303014800.01	-1.18564	0.00021593	0.0069865	hypothetical protein CCACVL1_05060 [Corchorus capsularis]	down
												FtPinG0302659100.01	-2.70916	0.000219392	0.00708488	type I inositol polyphosphate 5-phosphatase 8 isoform X2 [Manihot esculenta] KAG8649253.1 hypothetical protein MANES_08G077400v8 [Manihot esculenta] KAG8649254.1 hypothetical protein MANES_08G077400v8 [Manihot esculenta]	down
												FtPinG0708024500.01	1.06165	0.000221506	0.00713385	hypothetical protein COLO4_33759 [Corchorus olitorius]	up
												FtPinG0404621400.01	-2.17257	0.00022197	0.00713919	phosphoenolpyruvate carboxykinase (ATP)-like isoform X2 [Prunus avium]	down
												FtPinG0303638900.01	1.92164	0.000223236	0.00717024	protein DETOXIFICATION 48 [Manihot esculenta] XP_043809270.1 protein DETOXIFICATION 48 [Manihot esculenta] XP_043809271.1 protein DETOXIFICATION 48 [Manihot esculenta] OAY23130.1 hypothetical protein MANES_18G054300v8 [Manihot esculenta]	up
												FtPinG0404435000.01	-1.35305	0.000226421	0.0072628	-	down
												FtPinG0404436100.01	-2.34923	0.000230433	0.00738159	protein CUP-SHAPED COTYLEDON 3 [Beta vulgaris subsp. vulgaris] KMT09915.1 hypothetical protein BVRB_5g121330 [Beta vulgaris subsp. vulgaris]	down
												FtPinG0606988500.01	-1.50874	0.000231305	0.0073996	hypothetical protein CK203_018765 [Vitis vinifera]	down
												FtPinG0303449500.01	1.22357	0.000237066	0.00757376	NAC domain containing transcription factor NAC7 [Fagopyrum tataricum]	up
												FtPinG0100610300.01	-1.17301	0.000237794	0.00757674	RNA polymerase sigma factor sigA [Sesamum indicum] XP_020548999.1 RNA polymerase sigma factor sigA [Sesamum indicum]	down
												FtPinG0808899900.01	1.54826	0.000237627	0.00757674	ankyrin repeat-containing protein BDA1-like, partial [Quercus suber]	up
												FtPinG0809136100.01	2.25826	0.00023856	0.00759102	dof zinc finger protein DOF3.1-like [Salvia splendens] KAG6423654.1 hypothetical protein SASPL_114056 [Salvia splendens]	up
												FtPinG0303433400.01	1.00705	0.000239079	0.00759743	inositol phosphorylceramide glucuronosyltransferase 1-like [Chenopodium quinoa]	up
												FtPinG0202246600.01	2.66705	0.000239952	0.00760495	hypothetical protein SLEP1_g16875 [Shorea leprosula]	up
												FtPinG0606744300.01	1.72658	0.000239734	0.00760495	peroxidase P7-like [Chenopodium quinoa]	up
												FtPinG0808978800.01	1.12927	0.00024071	0.00761887	putative phosphatidylglycerol	up
												FtPinG0404102700.01	3.00565	0.000241511	0.00763413	fasciclin-like arabinogalactan protein 1 [Salvia splendens] KAG6407418.1 hypothetical protein SASPL_130409 [Salvia splendens]	up
												FtPinG0505709600.01	-1.31411	0.00024243	0.00764697	two-component response regulator-like APRR3 isoform X2 [Chenopodium quinoa]	down
												FtPinG0707681900.01	-1.44773	0.000242558	0.00764697	hypothetical protein M9H77_30946 [Catharanthus roseus]	down
												FtPinG0403908400.01	1.04334	0.000243582	0.00766915	F-box protein At1g47340-like [Prosopis cineraria]	up
												FtPinG0606963700.01	-1.29938	0.000244926	0.0077013	TRANSCRIPTION FACTOR UNE10 [Salix viminalis]	down
												FtPinG0403796300.01	-1.30062	0.000246185	0.00773071	Sodium	down
												FtPinG0303247900.01	-1.30261	0.000247947	0.00777583	protein SEEDLING PLASTID DEVELOPMENT 1 [Beta vulgaris subsp. vulgaris] KMT02487.1 hypothetical protein BVRB_9g204330 [Beta vulgaris subsp. vulgaris]	down
												FtPinG0606516100.01	2.26204	0.000249787	0.00782327	PREDICTED: transcription factor MYB108-like [Tarenaya hassleriana]	up
												FtPinG0606299800.01	1.90908	0.000250642	0.00783979	protein TRANSPORT INHIBITOR RESPONSE 1-like [Chenopodium quinoa]	up
												FtPinG0606770400.01	-1.54386	0.000251868	0.00786782	PREDICTED: galactinol--sucrose galactosyltransferase [Vitis vinifera] CBI34880.3 unnamed protein product, partial [Vitis vinifera]	down
												FtPinG0404649100.01	1.58298	0.000253484	0.0079	glycine-rich RNA-binding protein-like [Camellia sinensis] KAF5951653.1 hypothetical protein HYC85_009597 [Camellia sinensis]	up
												FtPinG0707776800.01	-3.64899	0.000253559	0.0079	hypothetical protein BVRB_6g154550 [Beta vulgaris subsp. vulgaris]	down
												FtPinG0404777400.01	1.64178	0.000254655	0.00792136	AP2	up
												FtPinG0505225100.01	1.35371	0.000254908	0.00792136	hypothetical protein NL676_013898 [Syzygium grande]	up
												FtPinG0505391200.01	-1.16087	0.000260643	0.00807859	hypothetical protein BVRB_4g089630 [Beta vulgaris subsp. vulgaris]	down
												FtPinG0606128600.01	-1.00466	0.000260546	0.00807859	hypothetical protein Cgig2_026092 [Carnegiea gigantea]	down
												FtPinG0505737300.01	-1.04111	0.000262924	0.00813872	protein REVEILLE 5-like isoform X2 [Chenopodium quinoa]	down
												FtPinG0303570600.01	-1.84485	0.000264832	0.00817659	hypothetical protein Pfo_021574 [Paulownia fortunei]	down
												FtPinG0808133700.01	-2.36281	0.000264823	0.00817659	hypothetical protein Cgig2_024744 [Carnegiea gigantea]	down
												FtPinG0808856500.01	1.7153	0.00026634	0.00821254	uncharacterized protein LOC110734060 [Chenopodium quinoa]	up
												FtPinG0606571900.01	-2.39357	0.000267307	0.00823176	transcription elongation factor SPT4 homolog 2-like isoform X2 [Coffea arabica] XP_027098301.1 transcription elongation factor SPT4 homolog 2-like [Coffea arabica] CDP16889.1 unnamed protein product [Coffea canephora]	down
												FtPinG0302963700.01	-1.77572	0.000273798	0.00840996	Avr9	down
												FtPinG0606221900.01	-1.14414	0.0002743	0.00841456	putative polyamine oxidase 5 [Camellia lanceoleosa]	down
												FtPinG0100438600.01	-3.18592	0.000274872	0.00842129	-	down
												FtPinG0202512700.01	2.54211	0.000277845	0.00850149	hypothetical protein SLEP1_g53302 [Shorea leprosula]	up
												FtPinG0201877500.01	2.62475	0.000278419	0.00850815	alcohol dehydrogenase class-P [Carica papaya]	up
												FtPinG0303004500.01	1.18887	0.000279334	0.00852522	SURF1-like protein [Melia azedarach]	up
												FtPinG0506014700.01	1.87357	0.000280621	0.00855357	Pkinase domain-containing protein [Cephalotus follicularis]	up
												FtPinG0404277600.01	1.16995	0.00028122	0.0085609	hypothetical protein HHK36_021535 [Tetracentron sinense]	up
												FtPinG0101158200.01	3.44417	0.000282969	0.00860319	hypothetical protein KSS87_008446 [Heliosperma pusillum]	up
												FtPinG0100996200.01	-4.61629	0.000285418	0.00866405	PREDICTED: adenine	down
												FtPinG0606540300.01	-1.24697	0.000285696	0.00866405	protein NUCLEAR FUSION DEFECTIVE 4 [Beta vulgaris subsp. vulgaris]	down
												FtPinG0606498100.01	1.88451	0.000286161	0.00866717	transcription factor MYB2 [Fagopyrum tataricum]	up
												FtPinG0202486200.01	-1.32679	0.000288674	0.00873221	hypothetical protein BVRB_8g182910 [Beta vulgaris subsp. vulgaris]	down
												FtPinG0606220200.01	-1.10207	0.000290501	0.00877637	nuclear transcription factor Y subunit A-7-like [Chenopodium quinoa] XP_021715041.1 nuclear transcription factor Y subunit A-7-like [Chenopodium quinoa]	down
												FtPinG0808856900.01	1.70384	0.000293512	0.00885614	hypothetical protein SLEP1_g34503 [Shorea leprosula]	up
												FtPinG0808912400.01	1.17146	0.000293949	0.00885814	hypothetical protein F0562_009035 [Nyssa sinensis]	up
												FtPinG0201623400.01	1.30612	0.000295583	0.00889616	uncharacterized protein LOC120088626 [Benincasa hispida]	up
												FtPinG0606805900.01	1.21158	0.000299814	0.00901215	hypothetical protein OIU85_014728 [Salix viminalis]	up
												FtPinG0303131900.01	1.1679	0.000303142	0.00910074	uncharacterized protein LOC114315499 [Camellia sinensis] THF97584.1 hypothetical protein TEA_007586 [Camellia sinensis var. sinensis]	up
												FtPinG0606321100.01	3.30914	0.000306348	0.00918543	Protein DYAD like [Actinidia chinensis var. chinensis]	up
												FtPinG0201331300.01	2.80029	0.000309372	0.00925727	protein P21-like [Morus notabilis]	up
												FtPinG0606527500.01	-1.5571	0.000309596	0.00925727	uncharacterized protein LOC126699198 [Quercus robur] XP_050252829.1 uncharacterized protein LOC126699198 [Quercus robur]	down
												FtPinG0606780900.01	2.07842	0.000309906	0.00925727	uncharacterized protein LOC112031709 [Quercus suber] POF00602.1 hypothetical protein CFP56_27675 [Quercus suber]	up
												FtPinG0403828800.01	-1.24657	0.000310549	0.0092649	uncharacterized protein LOC110782386 [Spinacia oleracea]	down
												FtPinG0202081500.01	1.2871	0.000311398	0.0092671	WRKY transcription factor [Fagopyrum tataricum]	up
												FtPinG0302897400.01	1.79214	0.00031128	0.0092671	hypothetical protein FNV43_RR18328 [Rhamnella rubrinervis]	up
												FtPinG0606248800.01	1.16183	0.000312519	0.00928888	U-box domain-containing protein 33-like [Chenopodium quinoa]	up
												FtPinG0403766500.01	3.30514	0.000313135	0.00929563	hypothetical protein Cgig2_024019 [Carnegiea gigantea]	up
												FtPinG0404345100.01	1.95352	0.000317923	0.00941439	hypothetical protein Cgig2_002484 [Carnegiea gigantea]	up
												FtPinG0808951400.01	1.08262	0.000318499	0.00941977	hypothetical protein COLO4_18505 [Corchorus olitorius]	up
												FtPinG0505233700.01	3.27541	0.00032144	0.009495	-	up
												FtPinG0606109000.01	1.50664	0.000330018	0.00972433	WRKY transcription factor [Fagopyrum tataricum]	up
												FtPinG0302782200.01	-1.37795	0.000332078	0.00977299	dnaJ protein ERDJ3A [Beta vulgaris subsp. vulgaris]	down
												FtPinG0201585700.01	-1.76664	0.000333962	0.00981635	serine	down
												FtPinG0808372000.01	-1.14862	0.000334582	0.00982248	hypothetical protein CMV_013705 [Castanea mollissima]	down
												FtPinG0505211900.01	1.75178	0.000341199	0.0099922	hypothetical protein LWI28_005771 [Acer negundo]	up

## Sheet: Table S2
Table S2 Salt tolerance index of Tartary buckwheat accessions.
Accessions number	Salt tolerance index	Group	Genotype
GS355	1.16	SL	G/G
SC444	1.63	NL	A/A
SX-96	0.97	NL	A/A
YN102	0.76	SL	G/G
YN295	0.94	SL	G/A
QH375	1.07	NL	G/A
SC406	1.17	SL	G/G
SX-113	0.78	NL	A/A
SC217	0.91	SL	G/A
YN288	1.21	SL	G/G
XZ315	1.08	HW	G/A
GS358	1.3	SL	G/G
QH364	1.23	NL	A/A
SC436	1.11	SL	G/G
SC493	0.91	SL	G/G
GZ266	0.71	SL	G/G
HB383	1.08	NL	G/A
SC443	1.27	NL	G/A
SC105	0.93	SL	G/G
QH203	1.18	NL	G/A
YN300	0.93	SL	A/A
XZ318	1.18	HW	A/A
QH371	1.17	SL	G/G
HB385	1.59	NL	G/G
512	1.61	SL	G/G
GS351	1.24	SL	G/G
SC427	1.59	SL	G/G
QH374	1.45	NL	G/G
SC449	1.24	NL	G/G
GZ267	1.64	SL	G/G
GS350	1.33	SL	G/G
HB398	1.33	NL	G/G
SC435	1.51	SL	G/G
SC441	1.32	NL	G/G
YN480	1.39	SL	G/G
GZ104	1.4	SL	G/A
HB386	1.5	NL	G/G
HB390	1.06	NL	G/G
SC452	1.11	NL	G/G
BTN519	0.94	HW	A/A
SC407	0.72	SL	G/G
SC501	0.71	SL	G/G
sx103	0.94	NL	G/G
GX423	1.07	NL	G/G
sx489	1.4	NL	G/G
BTN542	1.36	HW	A/A
SC216	0.98	SL	G/A
QH378	1.16	NL	G/G
GZ492	1.01	SL	G/G
sx108	1.05	NL	G/A
sx154	1.54	NL	G/A
YN306	0.91	SL	G/G
SC430	1.19	SL	G/G
SC494	1.26	SL	G/G
523	1.35	SL	G/A
sx156	1.52	NL	A/A
BTN516	1.47	HW	A/A
YN308	1.17	SL	A/A
BTN513	1.49	HW	A/A
514	1.27	NL	A/A
535	1.08	SL	G/G
YN291	0.71	SL	G/G
HB394	0.72	NL	G/A
SC409	0.88	SL	G/G
SC432	1.1	SL	G/G
SC235	0.97	SL	G/G
HB387	0.77	NL	G/G
HB396	0.81	NL	G/G
SC456	1.18	NL	G/A
sx499	1.3	SL	G/A
GZ418	0.98	SL	A/A
SC247	1.29	HW	G/A
GS348	0.89	NL	G/A
SC461	1.18	SL	G/G
sx158	1.03	NL	G/A
SC462	1.52	SL	G/A
BTN530	0.96	HW	A/A
SC213	1.21	SL	G/A
GS346	1.48	SL	G/G
SC445	1.13	NL	G/G
SC496	1.05	SL	A/A
sx147	1.64	NL	A/A
SC242	1.36	SL	G/G
GZ263	1.11	SL	G/G
HN404	1.55	NL	G/G
GS176	1.25	NL	G/A
QH198	1.26	NL	A/A
SC215	1.1	SL	G/G
YN292	0.75	SL	G/G
YN298	0.87	SL	G/A
SC438	0.94	SL	G/G
XZ14	1.15	HW	G/G
sx131	0.93	NL	G/G
QH200	1.02	NL	G/G
SC209	1.12	SL	G/G
SC240	1.11	SL	G/G
HB388	1.37	NL	A/A
GZ416	1.12	SL	A/A
SC495	1.16	SL	A/A
SC504	0.82	SL	A/A
SX-112	1.56	NL	G/A
GS177	1.57	NL	G/G
GZ258	1.66	SL	G/G
JPN326	1.44	SL	G/A
SC457	1.42	NL	G/A
515	1.42	SL	G/G
GS186	2.01	NL	A/A
YN284	1.5	SL	G/G
YN303	1.44	SL	G/A
GZ415	1.12	SL	G/G
SC447	1.45	NL	G/G
sx127	1.3	NL	G/G
sx157	1.32	NL	G/G
SC214	1.2	SL	G/A
SC244	0.86	SL	G/G
YN282	1.32	SL	G/G
YN302	0.99	SL	G/G
GX422	1.13	NL	G/G
SC439	0.92	SL	G/G
SC450	1.15	NL	G/G
SX-97	1.21	SL	G/G
sx159	1.27	NL	G/A
SC246	1.22	SL	G/G
GZ271	0.8	SL	G/G
SC448	0.85	NL	G/A
SC455	0.99	NL	G/A
SX-114	0.93	NL	G/A
GZ261	1.02	NL	G/A
GZ411	0.9	NL	G/G
SC433	1.49	SL	G/A
SC465	1.58	SL	A/A
QH201	1.52	NL	G/G
SC459	1.11	SL	G/G
YN482	1.13	SL	G/G
SC551	1.04	NL	G/G
SX-40	1.62	NL	G/G
sx133	1.71	NL	G/G
sx139	1.14	NL	G/G
YN273	1.53	SL	G/G
SC440	1.72	SL	G/G
sx134	1.06	NL	G/G
sx140	1.03	NL	G/G
SC248	1.19	SL	G/G
YN466	1.12	SL	G/G
YN44	1.1	SL	G/G
sx124	1.06	NL	G/A
SC249	0.87	SL	G/G
YN283	1.15	SL	G/A
SX-35	1.31	NL	G/A
sx143	1.13	NL	G/G
SC243	0.95	SL	G/G
GZ264	0.91	SL	G/A
YN469	1	SL	G/G
SX-51	0.94	NL	G/A
GS169	1.07	NL	A/A
sx145	1.18	NL	G/G
YN272	0.9	SL	G/G
SX-42	1.16	NL	A/A
SX-43	0.94	NL	A/A
sx135	0.98	NL	G/A
sx152	0.45	NL	G/A
SX-55	0.57	NL	A/A
YN305	0.65	SL	G/G
GZ259	0.66	SL	G/G
GZ260	0.63	SL	G/G
GZ262	0.69	SL	G/G
XZ17	0.61	HW	G/A
SX-27	0.96	NL	G/G
sx498	1.19	NL	G/G
511	1.06	SL	G/G
QH57	1.11	SL	G/G
543	1.07	NL	G/A
SC451	1.01	NL	G/G
SC453	1.02	NL	G/A
HB58	1.19	NL	A/A
SC454	1.39	SL	A/A
RUS546	0.7	NL	A/A
GS195	0.55	NL	G/G
YN478	0.71	SL	G/A
GZ417	0.62	SL	G/A
SC464	0.65	SL	G/G
SX-50	0.69	NL	G/G
YN468	0.66	SL	G/A
YN473	0.56	SL	A/A
GZ497	0.77	SL	G/A
YN296	1.31	SL	G/G
YN479	0.73	SL	A/A
510	0.8	SL	G/G
517	0.6	NL	G/G
521	0.93	SL	G/G
SX-49	0.95	NL	G/A
YN274	0.83	SL	G/G
YN476	0.96	SL	G/G
YN101	0.67	SL	G/G
YN109	0.71	SL	G/G
YN110	0.82	SL	G/G
SX-47	0.85	NL	G/G
SC226	0.96	SL	G/G
IND-W68	1.75426	HW	A/A
JPN325	1.77035	HW	G/A
XZ709	0.944254	HW	G/G
XZ716	0.693604	HW	A/A
XZ719	1.60284	HW	A/A
XZ720	1.62542	HW	A/A
XZ725	1.30245	HW	A/A
XZ729	1.54182	HW	G/A
XZ730	1.1026	HW	A/A
XZ731	0.852145	HW	G/A
XZ743	0.951245	HW	G/A
NPL322	0.784156	HW	A/A
NPL324	1.64582	HW	A/A
NPL536	1.78541	HW	A/A
XZ626	1.36254	HW	A/A
XZ627	0.685412	HW	G/A
XZ628	0.985214	HW	A/A
XZ629	1.68521	HW	A/A
XZ630	1.72935	HW	A/A
XZ631	1.52419	HW	G/A
XZ632	1.65413	HW	G/G
XZ633	0.620541	HW	G/G

## Sheet: Table S3
Table S3 Candidate genes in the significant locus.
Chr	Build	Type	start	end	length	strand	0h	3h	6h	12h	mRNA_ID	Swiss-Prot
Ft6	IGDBv1	mRNA	18327628	18332564	4936	+	4.09313	11.7728	8.9112	9.15769	FtPinG0606594100.T01	Q9S9N4/0/MRS21_ARATH Magnesium transporter MRS2-1 OS=Arabidopsis thaliana OX=3702 GN=MRS2-1 PE=2 SV=1
Ft6	IGDBv1	mRNA	18334339	18335591	1252	+	0.642286	0.504079	0.317648	0.820948	FtPinG0606594300.T01	Q39131/2.19E-35/LAML_ARATH Lamin-like protein OS=Arabidopsis thaliana OX=3702 GN=At5g15350 PE=2 SV=1
Ft6	IGDBv1	mRNA	18336413	18338332	1919	-	1.54883	2.37827	1.4492	1.2862	FtPinG0606594800.T01	Q9SAH3/0/Y1887_ARATH Putative receptor-like protein kinase At1g80870 OS=Arabidopsis thaliana OX=3702 GN=At1g80870 PE=3 SV=1
Ft6	IGDBv1	mRNA	18359710	18368562	8852	+	3.67467	3.67903	4.32139	3.67672	FtPinG0606595100.T01	A8MRD9/2.04E-68/PDS5D_ARATH Sister chromatid cohesion protein PDS5 homolog D OS=Arabidopsis thaliana OX=3702 GN=PDS5D PE=2 SV=3
Ft6	IGDBv1	mRNA	18376836	18378227	1391	+	8.23145	4.39348	1.41664	4.80161	FtPinG0606595500.T01	Q41951/1.46E-129/TIP21_ARATH Aquaporin TIP2-1 OS=Arabidopsis thaliana OX=3702 GN=TIP2-1 PE=1 SV=2
Ft6	IGDBv1	mRNA	18384941	18388520	3579	+	0.0181517	0.107528	0	0.356169	FtPinG0606596100.T01	Q9LIG0/1.92E-75/Y3136_ARATH Clavaminate synthase-like protein At3g21360 OS=Arabidopsis thaliana OX=3702 GN=At3g21360 PE=1 SV=1
Ft6	IGDBv1	mRNA	18413012	18417968	4956	+	1.37574	1.64178	1.19247	1.20544	FtPinG0606596500.T01	Q9LIG0/5.94E-129/Y3136_ARATH Clavaminate synthase-like protein At3g21360 OS=Arabidopsis thaliana OX=3702 GN=At3g21360 PE=1 SV=1
Ft6	IGDBv1	mRNA	18460069	18465099	5030	-	11.8941	8.97895	12.1546	8.89817	FtPinG0606597600.T01	Q42510/0/GNOM_ARATH ARF guanine-nucleotide exchange factor GNOM OS=Arabidopsis thaliana OX=3702 GN=GN PE=1 SV=1
Ft6	IGDBv1	mRNA	18469788	18477580	7792	-	4.56221	4.49098	4.97464	5.81004	FtPinG0606598000.T01	Q949Y0/0/UBP6_ARATH Ubiquitin carboxyl-terminal hydrolase 6 OS=Arabidopsis thaliana OX=3702 GN=UBP6 PE=1 SV=1
Ft6	IGDBv1	mRNA	18482048	18490449	8401	-	2.81001	2.82069	3.09547	2.78659	FtPinG0606598200.T01	Q949Y0/0/UBP6_ARATH Ubiquitin carboxyl-terminal hydrolase 6 OS=Arabidopsis thaliana OX=3702 GN=UBP6 PE=1 SV=1

## Sheet: Table S4
Table S4 The genes annotation of HW-SL FST top 5% intervals.
Chr	Start	End	FST	Chr	Start	End	Strand	mRNA_ID	Gene_ID	Swiss-Prot	NR-anno
Ft1	4500001	4600000	0.4134	Ft1	4499033	4505518	+	FtPinG0100120100.T01	FtPinG0100120100	Q4R5D4/2.44E-96/ASND1_MACFA Asparagine synthetase domain-containing protein 1 OS=Macaca fascicularis OX=9541 GN=ASNSD1 PE=2 SV=1	PREDICTED: asparagine synthetase domain-containing protein 1 isoform X1 [Beta vulgaris subsp. vulgaris]
				Ft1	4505673	4507384	-	FtPinG0100120400.T01	FtPinG0100120400	Q9ZPR0/5.55E-134/COQ4_ARATH Ubiquinone biosynthesis protein COQ4 homolog, mitochondrial OS=Arabidopsis thaliana OX=3702 GN=At2g03690 PE=2 SV=1	ubiquinone biosynthesis protein COQ4 homolog, mitochondrial [Spinacia oleracea]
				Ft1	4533705	4535510	+	FtPinG0100120700.T01	FtPinG0100120700	Q6Z4H0/1.16E-127/6PGL2_ORYSJ Probable 6-phosphogluconolactonase 2 OS=Oryza sativa subsp. japonica OX=39947 GN=Os07g0604000 PE=2 SV=1	probable 6-phosphogluconolactonase 1 [Populus trichocarpa]
				Ft1	4535832	4537638	-	FtPinG0100121000.T01	FtPinG0100121000	Q9FDW8/1.08E-39/CYB5A_ARATH Cytochrome b5 isoform A OS=Arabidopsis thaliana OX=3702 GN=CB5-A PE=1 SV=1	cytochrome b5 [Ziziphus jujuba]
				Ft1	4546472	4547008	+	FtPinG0100121300.T01	FtPinG0100121300	NA	-
				Ft1	4547744	4548049	-	FtPinG0100121600.T01	FtPinG0100121600	Q9SJ81/5.19E-16/FLA7_ARATH Fasciclin-like arabinogalactan protein 7 OS=Arabidopsis thaliana OX=3702 GN=FLA7 PE=2 SV=1	fasciclin-like arabinogalactan protein 7 [Hevea brasiliensis]
				Ft1	4588907	4591904	+	FtPinG0100122100.T01	FtPinG0100122100	Q39685/3.59E-114/CMB1_DIACA MADS-box protein CMB1 OS=Dianthus caryophyllus OX=3570 GN=CMB1 PE=2 SV=1	PREDICTED: MADS-box protein CMB1 [Beta vulgaris subsp. vulgaris]
				Ft1	4594668	4596997	+	FtPinG0100122500.T01	FtPinG0100122500	Q6E6S7/1.03E-122/AP1_VITVI Agamous-like MADS-box protein AP1 OS=Vitis vinifera OX=29760 GN=AP1 PE=2 SV=1	truncated transcription factor CAULIFLOWER A [Manihot esculenta]
				Ft1	4517684	4526754	+	FtPinG0100120500.T01	FtPinG0100120500	Q86IX1/1.07E-117/DST1_DICDI Serine/threonine-protein kinase dst1 OS=Dictyostelium discoideum OX=44689 GN=dst1 PE=3 SV=1	germinal center kinase 1 [Prunus avium]
				Ft1	4538058	4539756	-	FtPinG0100121200.T01	FtPinG0100121200	NA	Pseudouridine synthase, catalytic domain-containing protein [Artemisia annua]
				Ft1	4554258	4555289	+	FtPinG0100121700.T01	FtPinG0100121700	Q05091/7.32E-103/PGIP_PYRCO Polygalacturonase inhibitor OS=Pyrus communis OX=23211 GN=PGIP PE=1 SV=1	polygalacturonase-inhibiting protein [Knorringia sibirica]
				Ft1	4597269	4604357	-	FtPinG0100123000.T01	FtPinG0100123000	Q9S9P3/3.97E-146/FDM1_ARATH Factor of DNA methylation 1 OS=Arabidopsis thaliana OX=3702 GN=FDM1 PE=1 SV=1	hypothetical protein CISIN_1g006762mg [Citrus sinensis]
Ft1	4600001	4700000	0.3324	Ft1	4611559	4612554	+	FtPinG0100123100.T01	FtPinG0100123100	NA	PREDICTED: uncharacterized protein LOC100254361 [Vitis vinifera]
				Ft1	4614427	4616522	-	FtPinG0100123400.T01	FtPinG0100123400	Q9SBQ8/1E-98/KGLT_PETHY Kaempferol 3-O-beta-D-galactosyltransferase OS=Petunia hybrida OX=4102 PE=1 SV=1	UGT3 [Fagopyrum tataricum]
				Ft1	4633236	4635356	-	FtPinG0100123600.T01	FtPinG0100123600	Q8LJW3/0/ACR4_ARATH ACT domain-containing protein ACR4 OS=Arabidopsis thaliana OX=3702 GN=ACR4 PE=2 SV=1	ACT domain-containing protein ACR4 isoform X1 [Morus notabilis]
				Ft1	4649169	4652482	-	FtPinG0100123800.T01	FtPinG0100123800	Q9JHB5/1.72E-43/TSNAX_RAT Translin-associated protein X OS=Rattus norvegicus OX=10116 GN=Tsnax PE=1 SV=1	PREDICTED: translin-associated protein X [Beta vulgaris subsp. vulgaris]
				Ft1	4653889	4654783	+	FtPinG0100123900.T03	FtPinG0100123900	NA	hypothetical protein SOVF_079630 [Spinacia oleracea]
				Ft1	4656340	4659591	+	FtPinG0100124100.T01	FtPinG0100124100	NA	PREDICTED: uncharacterized protein LOC104896134 [Beta vulgaris subsp. vulgaris]
				Ft1	4697149	4698052	-	FtPinG0100125000.T01	FtPinG0100125000	Q0ZPV7/2.14E-64/CXE1_ACTER Carboxylesterase 1 OS=Actinidia eriantha OX=165200 GN=CXE1 PE=1 SV=1	carboxylesterase 1 [Prunus persica]
				Ft1	4597269	4604357	-	FtPinG0100123000.T01	FtPinG0100123000	Q9S9P3/3.97E-146/FDM1_ARATH Factor of DNA methylation 1 OS=Arabidopsis thaliana OX=3702 GN=FDM1 PE=1 SV=1	hypothetical protein CISIN_1g006762mg [Citrus sinensis]
				Ft1	4652621	4653573	+	FtPinG0100123900.T01	FtPinG0100123900	Q9ZPQ3/7.92E-57/GEK1_ARATH D-aminoacyl-tRNA deacylase OS=Arabidopsis thaliana OX=3702 GN=GEK1 PE=1 SV=2	hypothetical protein SOVF_079630 [Spinacia oleracea]
				Ft1	4652646	4654064	+	FtPinG0100123900.T02	FtPinG0100123900	Q9ZPQ3/1.24E-62/GEK1_ARATH D-aminoacyl-tRNA deacylase OS=Arabidopsis thaliana OX=3702 GN=GEK1 PE=1 SV=2	hypothetical protein SOVF_079630 [Spinacia oleracea]
				Ft1	4685645	4686586	-	FtPinG0100124800.T01	FtPinG0100124800	Q0ZPV7/3.25E-72/CXE1_ACTER Carboxylesterase 1 OS=Actinidia eriantha OX=165200 GN=CXE1 PE=1 SV=1	PREDICTED: carboxylesterase 1-like [Prunus mume]
Ft1	4800001	4900000	0.3235	Ft1	4825020	4828132	-	FtPinG0100127800.T01	FtPinG0100127800	Q9CAA9/1.87E-74/BH049_ARATH Transcription factor bHLH49 OS=Arabidopsis thaliana OX=3702 GN=BHLH49 PE=1 SV=1	Myc-type [Macleaya cordata]
				Ft1	4840986	4844821	+	FtPinG0100127900.T01	FtPinG0100127900	A8MQR0/6.69E-99/WIT2_ARATH WPP domain-interacting tail-anchored protein 2 OS=Arabidopsis thaliana OX=3702 GN=WIT2 PE=1 SV=1	WPP domain-interacting tail-anchored protein 2 isoform X3 [Herrania umbratica]
				Ft1	4840986	4844821	+	FtPinG0100127900.T02	FtPinG0100127900	A8MQR0/6.69E-99/WIT2_ARATH WPP domain-interacting tail-anchored protein 2 OS=Arabidopsis thaliana OX=3702 GN=WIT2 PE=1 SV=1	WPP domain-interacting tail-anchored protein 2 isoform X3 [Herrania umbratica]
				Ft1	4857882	4858410	+	FtPinG0100128300.T01	FtPinG0100128300	NA	hypothetical protein SOVF_001780 [Spinacia oleracea]
				Ft1	4869832	4870513	-	FtPinG0100129000.T01	FtPinG0100129000	NA	Zinc finger, CCHC-type [Corchorus capsularis]
				Ft1	4873691	4874630	+	FtPinG0100129300.T01	FtPinG0100129300	NA	COPII coat assembly protein [Actinidia chinensis var. chinensis]
				Ft1	4893169	4893864	-	FtPinG0180000023.T01	FtPinG0180000023	NA	-
				Ft1	4815123	4824153	+	FtPinG0100127500.T01	FtPinG0100127500	Q9C895/0/BRE1B_ARATH E3 ubiquitin-protein ligase BRE1-like 2 OS=Arabidopsis thaliana OX=3702 GN=HUB2 PE=1 SV=2	E3 ubiquitin-protein ligase BRE1-like 2 isoform X2 [Spinacia oleracea]
Ft1	5400001	5500000	0.3241	Ft1	5401811	5402897	-	FtPinG0180000026.T01	FtPinG0180000026	NA	zinc finger, CCHC-type [Artemisia annua]
				Ft1	5410389	5411173	+	FtPinG0100142700.T01	FtPinG0100142700	P49332/2.51E-104/GSTXC_TOBAC Probable glutathione S-transferase parC OS=Nicotiana tabacum OX=4097 GN=PARC PE=2 SV=1	probable glutathione S-transferase [Camellia sinensis]
				Ft1	5412077	5412953	-	FtPinG0100143000.T01	FtPinG0100143000	P49332/3.17E-93/GSTXC_TOBAC Probable glutathione S-transferase parC OS=Nicotiana tabacum OX=4097 GN=PARC PE=2 SV=1	glutathione-S-transferase 2 [Rheum australe]
				Ft1	5414296	5415181	-	FtPinG0100143200.T01	FtPinG0100143200	Q03666/1.93E-113/GSTX4_TOBAC Probable glutathione S-transferase OS=Nicotiana tabacum OX=4097 PE=2 SV=1	glutathione-S-transferase 2 [Rheum australe]
				Ft1	5425341	5430130	-	FtPinG0100143600.T01	FtPinG0100143600	Q6I587/1.49E-18/CDPKF_ORYSJ Calcium-dependent protein kinase 15 OS=Oryza sativa subsp. japonica OX=39947 GN=CPK15 PE=2 SV=1	calcium-dependent protein kinase 1-like [Prosopis alba]
				Ft1	5427980	5430130	-	FtPinG0100143600.T02	FtPinG0100143600	NA	calcium-dependent protein kinase 1-like [Prosopis alba]
				Ft1	5431052	5431886	-	FtPinG0100143800.T01	FtPinG0100143800	Q03666/3.63E-112/GSTX4_TOBAC Probable glutathione S-transferase OS=Nicotiana tabacum OX=4097 PE=2 SV=1	PREDICTED: probable glutathione S-transferase [Eucalyptus grandis]
				Ft1	5433329	5434363	-	FtPinG0100144000.T01	FtPinG0100144000	Q9LFR7/6.57E-117/CXE17_ARATH Probable carboxylesterase 17 OS=Arabidopsis thaliana OX=3702 GN=CXE17 PE=1 SV=1	LOW QUALITY PROTEIN: probable carboxylesterase 17 [Herrania umbratica]
				Ft1	5463471	5470361	+	FtPinG0100144300.T01	FtPinG0100144300	Q8L7M0/0/TUN_ARATH UDP-glycosyltransferase TURAN OS=Arabidopsis thaliana OX=3702 GN=TUN PE=2 SV=1	PREDICTED: UDP-glycosyltransferase TURAN isoform X1 [Prunus mume]
				Ft1	5481859	5483607	-	FtPinG0100145200.T01	FtPinG0100145200	O24023/0/NCED1_SOLLC 9-cis-epoxycarotenoid dioxygenase NCED1, chloroplastic OS=Solanum lycopersicum OX=4081 GN=NCED1 PE=1 SV=2	PREDICTED: 9-cis-epoxycarotenoid dioxygenase NCED1, chloroplastic-like [Juglans regia]
				Ft1	5406499	5407289	-	FtPinG0100142600.T01	FtPinG0100142600	P49332/7.79E-104/GSTXC_TOBAC Probable glutathione S-transferase parC OS=Nicotiana tabacum OX=4097 GN=PARC PE=2 SV=1	probable glutathione S-transferase [Camellia sinensis]
				Ft1	5438559	5445732	-	FtPinG0100144200.T01	FtPinG0100144200	Q9FPS2/0/UBP25_ARATH Ubiquitin carboxyl-terminal hydrolase 25 OS=Arabidopsis thaliana OX=3702 GN=UBP25 PE=2 SV=1	ubiquitin carboxyl-terminal hydrolase 25 [Spinacia oleracea]
Ft1	5500001	5600000	0.4337	Ft1	5509298	5513235	+	FtPinG0100145500.T01	FtPinG0100145500	Q9XH57/0/ETR2_PELHO Ethylene receptor 2 OS=Pelargonium hortorum OX=4031 GN=ETR2 PE=2 SV=1	ethylene receptor-like [Chenopodium quinoa]
				Ft1	5518895	5520243	+	FtPinG0100145700.T01	FtPinG0100145700	Q9LJG6/1.74E-16/PANS1_ARATH Protein PATRONUS 1 OS=Arabidopsis thaliana OX=3702 GN=PANS1 PE=1 SV=1	protein PATRONUS 2 [Camellia sinensis]
				Ft1	5525653	5525910	+	FtPinG0100145900.T01	FtPinG0100145900	NA	PREDICTED: uncharacterized protein LOC107899966 [Gossypium hirsutum]
				Ft1	5530297	5531905	+	FtPinG0100146100.T01	FtPinG0100146100	P52032/1.1E-108/GPX1_ARATH Phospholipid hydroperoxide glutathione peroxidase 1, chloroplastic OS=Arabidopsis thaliana OX=3702 GN=GPX1 PE=2 SV=2	phospholipid hydroperoxide glutathione peroxidase 1, chloroplastic [Prunus avium]
				Ft1	5532860	5533923	+	FtPinG0100146300.T02	FtPinG0100146300	NA	Signal transduction response regulator [Macleaya cordata]
				Ft1	5532860	5535264	+	FtPinG0100146300.T01	FtPinG0100146300	NA	Signal transduction response regulator [Macleaya cordata]
				Ft1	5549530	5549892	+	FtPinG0100146900.T01	FtPinG0100146900	Q9SK39/3.89E-56/SBP3_ARATH Probable steroid-binding protein 3 OS=Arabidopsis thaliana OX=3702 GN=MP3 PE=1 SV=1	hypothetical protein SOVF_192260 [Spinacia oleracea]
				Ft1	5591459	5597079	+	FtPinG0100147300.T01	FtPinG0100147300	Q9LRR6/1.12E-139/CID9_ARATH Polyadenylate-binding protein-interacting protein 9 OS=Arabidopsis thaliana OX=3702 GN=CID9 PE=4 SV=1	PREDICTED: polyadenylate-binding protein-interacting protein 9 isoform X2 [Beta vulgaris subsp. vulgaris]
				Ft1	5536647	5547057	+	FtPinG0100146500.T02	FtPinG0100146500	Q9SZ52/0/PP344_ARATH Pentatricopeptide repeat-containing protein At4g31850, chloroplastic OS=Arabidopsis thaliana OX=3702 GN=PGR3 PE=1 SV=1	pentatricopeptide repeat-containing protein At4g31850, chloroplastic-like isoform X2 [Chenopodium quinoa]
				Ft1	5536647	5548613	+	FtPinG0100146500.T01	FtPinG0100146500	Q9SZ52/0/PP344_ARATH Pentatricopeptide repeat-containing protein At4g31850, chloroplastic OS=Arabidopsis thaliana OX=3702 GN=PGR3 PE=1 SV=1	pentatricopeptide repeat-containing protein At4g31850, chloroplastic-like isoform X2 [Chenopodium quinoa]
				Ft1	5586809	5587162	+	FtPinG0100147100.T01	FtPinG0100147100	O22227/8.16E-26/MIZ1_ARATH Protein MIZU-KUSSEI 1 OS=Arabidopsis thaliana OX=3702 GN=MIZ1 PE=1 SV=1	protein MIZU-KUSSEI 1-like [Coffea arabica]
Ft1	5800001	5900000	0.2933	Ft1	5818353	5822539	+	FtPinG0100153100.T01	FtPinG0100153100	Q9SX33/0/ALA9_ARATH Putative phospholipid-transporting ATPase 9 OS=Arabidopsis thaliana OX=3702 GN=ALA9 PE=3 SV=1	PREDICTED: putative phospholipid-transporting ATPase 9 [Beta vulgaris subsp. vulgaris]
				Ft1	5836702	5837229	+	FtPinG0100153300.T01	FtPinG0100153300	Q9LI84/5.21E-63/CML16_ARATH Probable calcium-binding protein CML16 OS=Arabidopsis thaliana OX=3702 GN=CML16 PE=2 SV=2	EF_hand_5 domain-containing protein, partial [Cephalotus follicularis]
				Ft1	5838324	5839099	-	FtPinG0100153600.T01	FtPinG0100153600	NA	hypothetical protein TEA_029274 [Camellia sinensis var. sinensis]
				Ft1	5840314	5841903	+	FtPinG0100153700.T02	FtPinG0100153700	NA	PREDICTED: uncharacterized protein LOC105136478 isoform X2 [Populus euphratica]
				Ft1	5840314	5842110	+	FtPinG0100153700.T01	FtPinG0100153700	NA	PREDICTED: uncharacterized protein LOC105136478 isoform X2 [Populus euphratica]
				Ft1	5888974	5889282	+	FtPinG0100154100.T01	FtPinG0100154100	Q9ZU51/1.82E-11/RHA2B_ARATH E3 ubiquitin-protein ligase RHA2B OS=Arabidopsis thaliana OX=3702 GN=RHA2B PE=1 SV=2	PREDICTED: E3 ubiquitin-protein ligase RHA2B-like [Vitis vinifera]
				Ft1	5897551	5897942	+	FtPinG0100154300.T01	FtPinG0100154300	NA	-
				Ft1	5899516	5902780	-	FtPinG0100154600.T01	FtPinG0100154600	Q07511/0/FDH_SOLTU Formate dehydrogenase, mitochondrial OS=Solanum tuberosum OX=4113 GN=FDH1 PE=1 SV=2	formate dehydrogenase, mitochondrial [Jatropha curcas]
Ft1	7400001	7500000	0.3247	Ft1	7415469	7416492	+	FtPinG0100193100.T01	FtPinG0100193100	Q9SXZ2/7.17E-83/FT_ARATH Protein FLOWERING LOCUS T OS=Arabidopsis thaliana OX=3702 GN=FT PE=1 SV=2	flowering locus T [Persea americana var. americana]
				Ft1	7432881	7434423	+	FtPinG0100193300.T01	FtPinG0100193300	NA	SNF1-related protein kinase regulatory subunit gamma-1 [Hevea brasiliensis]
				Ft1	7441226	7441558	-	FtPinG0100193800.T01	FtPinG0100193800	Q9SSM2/1.69E-12/MDLL_ARATH (R)-mandelonitrile lyase-like OS=Arabidopsis thaliana OX=3702 GN=At1g73050 PE=2 SV=1	LOW QUALITY PROTEIN: (R)-mandelonitrile lyase-like, partial [Carica papaya]
				Ft1	7465442	7465949	-	FtPinG0100194200.T01	FtPinG0100194200	NA	-
				Ft1	7472183	7473701	-	FtPinG0100194600.T01	FtPinG0100194600	NA	PREDICTED: serine/threonine-protein phosphatase 7 long form homolog [Beta vulgaris subsp. vulgaris]
				Ft1	7480792	7481269	+	FtPinG0100194700.T01	FtPinG0100194700	NA	-
				Ft1	7482566	7484534	-	FtPinG0100195000.T01	FtPinG0100195000	NA	uncharacterized protein LOC110662982 [Hevea brasiliensis]
				Ft1	7489461	7490397	-	FtPinG0100195400.T01	FtPinG0100195400	NA	uncharacterized protein LOC112194121 [Rosa chinensis]
				Ft1	7497508	7499508	-	FtPinG0100195600.T01	FtPinG0100195600	O04492/3.76E-85/DRB1_ARATH Double-stranded RNA-binding protein 1 OS=Arabidopsis thaliana OX=3702 GN=DRB1 PE=1 SV=1	LOW QUALITY PROTEIN: double-stranded RNA-binding protein 1-like [Herrania umbratica]
				Ft1	7454334	7454936	+	FtPinG0100193900.T01	FtPinG0100193900	NA	zinc finger MYM-type protein 1-like [Coffea arabica]
				Ft1	7485486	7489439	-	FtPinG0100195200.T01	FtPinG0100195200	Q9C9U4/0/MPK15_ARATH Mitogen-activated protein kinase 15 OS=Arabidopsis thaliana OX=3702 GN=MPK15 PE=1 SV=3	mitogen-activated protein kinase 9-like [Abrus precatorius]
				Ft1	7609052	7609624	+	FtPinG0100199100.T01	FtPinG0100199100	Q9LYU3/2.6E-29/EF113_ARATH Ethylene-responsive transcription factor ERF113 OS=Arabidopsis thaliana OX=3702 GN=ERF113 PE=2 SV=1	PREDICTED: ethylene-responsive transcription factor ERF109-like [Pyrus x bretschneideri]
				Ft1	7610681	7611267	-	FtPinG0100199400.T01	FtPinG0100199400	Q4V3D9/1.53E-35/SSL10_ARATH Protein STRICTOSIDINE SYNTHASE-LIKE 10 OS=Arabidopsis thaliana OX=3702 GN=SSL10 PE=2 SV=1	PREDICTED: protein STRICTOSIDINE SYNTHASE-LIKE 10-like [Beta vulgaris subsp. vulgaris]
				Ft1	7612971	7614006	-	FtPinG0100199600.T01	FtPinG0100199600	NA	-
				Ft1	7617122	7617897	-	FtPinG0100200000.T01	FtPinG0100200000	Q9SKP0/1.52E-15/ECP63_ARATH Late embryogenesis abundant protein ECP63 OS=Arabidopsis thaliana OX=3702 GN=ECP63 PE=2 SV=1	embryonic protein DC-8-like [Solanum pennellii]
				Ft1	7633152	7633808	+	FtPinG0180000034.T01	FtPinG0180000034	NA	LOW QUALITY PROTEIN: uncharacterized protein LOC107017990 [Solanum pennellii]
				Ft1	7654147	7654827	-	FtPinG0100200600.T01	FtPinG0100200600	Q9SSK5/6.2E-39/MLP43_ARATH MLP-like protein 43 OS=Arabidopsis thaliana OX=3702 GN=MLP43 PE=1 SV=1	hypothetical protein SOVF_137610 [Spinacia oleracea]
				Ft1	7655667	7656552	+	FtPinG0100200700.T01	FtPinG0100200700	Q941R6/5.08E-37/MLP31_ARATH MLP-like protein 31 OS=Arabidopsis thaliana OX=3702 GN=MLP31 PE=2 SV=2	MLP-like protein 43 [Chenopodium quinoa]
				Ft1	7658818	7659524	+	FtPinG0100200900.T01	FtPinG0100200900	Q9SSK5/7.88E-39/MLP43_ARATH MLP-like protein 43 OS=Arabidopsis thaliana OX=3702 GN=MLP43 PE=1 SV=1	MLP-like protein 43 [Chenopodium quinoa]
				Ft1	7662335	7663443	+	FtPinG0100201100.T01	FtPinG0100201100	Q941R6/3.26E-41/MLP31_ARATH MLP-like protein 31 OS=Arabidopsis thaliana OX=3702 GN=MLP31 PE=2 SV=2	MLP-like protein 43 [Chenopodium quinoa]
				Ft1	7664869	7665962	+	FtPinG0100201300.T01	FtPinG0100201300	O49303/3.22E-57/CAR8_ARATH Protein C2-DOMAIN ABA-RELATED 8 OS=Arabidopsis thaliana OX=3702 GN=CAR8 PE=2 SV=1	PREDICTED: protein C2-DOMAIN ABA-RELATED 7 [Vitis vinifera]
				Ft1	7670903	7671415	-	FtPinG0180000035.T01	FtPinG0180000035	NA	Leucine rich repeat 4 [Macleaya cordata]
				Ft1	7670970	7672175	+	FtPinG0100201500.T01	FtPinG0100201500	Q9SN38/1.95E-130/RLP51_ARATH Receptor-like protein 51 OS=Arabidopsis thaliana OX=3702 GN=RLP51 PE=1 SV=1	hypothetical protein AQUCO_02100169v1 [Aquilegia coerulea]
				Ft1	7672540	7673530	-	FtPinG0100201800.T01	FtPinG0100201800	Q9CAC5/1.61E-59/NDHL_ARATH NAD(P)H-quinone oxidoreductase subunit L, chloroplastic OS=Arabidopsis thaliana OX=3702 GN=ndhL PE=2 SV=1	NAD(P)H-quinone oxidoreductase subunit L, chloroplastic [Spinacia oleracea]
				Ft1	7673616	7674414	+	FtPinG0100201900.T01	FtPinG0100201900	Q9ZVE7/5.76E-21/CRR3_ARATH Probable NAD(P)H dehydrogenase subunit CRR3, chloroplastic OS=Arabidopsis thaliana OX=3702 GN=CRR3 PE=2 SV=1	probable NAD(P)H dehydrogenase subunit CRR3, chloroplastic [Chenopodium quinoa]
				Ft1	7676023	7678009	-	FtPinG0100202200.T01	FtPinG0100202200	NA	uncharacterized protein LOC110820257 isoform X1 [Carica papaya]
				Ft1	7694479	7698391	+	FtPinG0100202300.T01	FtPinG0100202300	Q9LDQ3/2.03E-108/CRK35_ARATH Putative cysteine-rich receptor-like protein kinase 35 OS=Arabidopsis thaliana OX=3702 GN=CRK35 PE=3 SV=3	putative receptor-like protein kinase At4g00960 [Prunus persica]
				Ft1	7651237	7652662	+	FtPinG0100200300.T01	FtPinG0100200300	Q941R6/9.03E-41/MLP31_ARATH MLP-like protein 31 OS=Arabidopsis thaliana OX=3702 GN=MLP31 PE=2 SV=2	MLP-like protein 31 [Chenopodium quinoa]
Ft1	14400001	14500000	0.384	Ft1	14410470	14411715	-	FtPinG0100354200.T01	FtPinG0100354200	NA	unnamed protein product [Brassica rapa]
				Ft1	14414035	14414448	+	FtPinG0100354300.T01	FtPinG0100354300	P10978/9.13E-23/POLX_TOBAC Retrovirus-related Pol polyprotein from transposon TNT 1-94 OS=Nicotiana tabacum OX=4097 PE=2 SV=1	Putative retrovirus-related pol polyprotein [Oryza sativa Japonica Group]
				Ft1	14417188	14417682	+	FtPinG0100354700.T01	FtPinG0100354700	P10978/2.67E-52/POLX_TOBAC Retrovirus-related Pol polyprotein from transposon TNT 1-94 OS=Nicotiana tabacum OX=4097 PE=2 SV=1	exportin-T-like [Olea europaea var. sylvestris]
				Ft1	14418842	14419156	+	FtPinG0100355100.T01	FtPinG0100355100	Q8L616/3.83E-16/DTX25_ARATH Protein DETOXIFICATION 25 OS=Arabidopsis thaliana OX=3702 GN=DTX25 PE=2 SV=1	putative membrane protein, predicted efflux pump [Handroanthus impetiginosus]
				Ft1	14420282	14420719	-	FtPinG0100355400.T01	FtPinG0100355400	Q9ZT94/1.03E-33/POLR2_ARATH Retrovirus-related Pol polyprotein from transposon RE2 OS=Arabidopsis thaliana OX=3702 GN=RE2 PE=4 SV=1	Retrovirus-related Pol polyprotein from transposon TNT 1-94 [Glycine soja]
				Ft1	14420877	14422199	-	FtPinG0100355600.T01	FtPinG0100355600	Q94HW2/1.56E-91/POLR1_ARATH Retrovirus-related Pol polyprotein from transposon RE1 OS=Arabidopsis thaliana OX=3702 GN=RE1 PE=2 SV=1	Retrovirus-related Pol polyprotein from transposon TNT 1-94 [Glycine soja]
				Ft1	14423311	14424892	+	FtPinG0100355700.T01	FtPinG0100355700	Q8L616/9.15E-61/DTX25_ARATH Protein DETOXIFICATION 25 OS=Arabidopsis thaliana OX=3702 GN=DTX25 PE=2 SV=1	PREDICTED: pentatricopeptide repeat-containing protein At3g26782, mitochondrial [Nicotiana attenuata]
				Ft1	14437352	14444155	+	FtPinG0100356900.T01	FtPinG0100356900	Q8L616/1.66E-77/DTX25_ARATH Protein DETOXIFICATION 25 OS=Arabidopsis thaliana OX=3702 GN=DTX25 PE=2 SV=1	PREDICTED: protein DETOXIFICATION 24 [Vitis vinifera]
				Ft1	14444248	14444328	+	FtPinG0100357100.T01	FtPinG0100357100	NA	-
				Ft1	14445187	14448086	+	FtPinG0100357300.T01	FtPinG0100357300	NA	putative pol polyprotein [Brassica oleracea var. botrytis]
				Ft1	14450744	14451103	+	FtPinG0100357500.T01	FtPinG0100357500	Q8L616/2.06E-13/DTX25_ARATH Protein DETOXIFICATION 25 OS=Arabidopsis thaliana OX=3702 GN=DTX25 PE=2 SV=1	PREDICTED: protein DETOXIFICATION 24 [Solanum tuberosum]
				Ft1	14452754	14455072	+	FtPinG0100357700.T01	FtPinG0100357700	F4J158/1.16E-130/DTX24_ARATH Protein DETOXIFICATION 24 OS=Arabidopsis thaliana OX=3702 GN=DTX24 PE=2 SV=1	unnamed protein product, partial [Vitis vinifera]
				Ft1	14485155	14490123	+	FtPinG0100358300.T01	FtPinG0100358300	Q8L616/5.71E-158/DTX25_ARATH Protein DETOXIFICATION 25 OS=Arabidopsis thaliana OX=3702 GN=DTX25 PE=2 SV=1	PREDICTED: protein DETOXIFICATION 24 [Vitis vinifera]
				Ft1	14429060	14435488	+	FtPinG0100356100.T01	FtPinG0100356100	F4J158/4.21E-171/DTX24_ARATH Protein DETOXIFICATION 24 OS=Arabidopsis thaliana OX=3702 GN=DTX24 PE=2 SV=1	PREDICTED: protein DETOXIFICATION 24 [Vitis vinifera]
Ft1	15700001	15800000	0.4872	Ft1	15712379	15714469	+	FtPinG0100381700.T01	FtPinG0100381700	NA	uncharacterized protein LOC110720387 [Chenopodium quinoa]
				Ft1	15714012	15715983	+	FtPinG0100381900.T01	FtPinG0100381900	NA	uncharacterized protein LOC110720387 [Chenopodium quinoa]
				Ft1	15720402	15726087	+	FtPinG0100382100.T01	FtPinG0100382100	Q56ZZ7/0/PLST4_ARATH Plastidic glucose transporter 4 OS=Arabidopsis thaliana OX=3702 GN=At5g16150 PE=1 SV=2	plastidic glucose transporter 4 [Spinacia oleracea]
				Ft1	15720760	15725966	+	FtPinG0100382100.T02	FtPinG0100382100	Q56ZZ7/0/PLST4_ARATH Plastidic glucose transporter 4 OS=Arabidopsis thaliana OX=3702 GN=At5g16150 PE=1 SV=2	plastidic glucose transporter 4 [Spinacia oleracea]
				Ft1	15768453	15768767	-	FtPinG0100382600.T01	FtPinG0100382600	Q43681/8.44E-24/NLTP_VIGUN Probable non-specific lipid-transfer protein AKCS9 OS=Vigna unguiculata OX=3917 PE=2 SV=1	non-specific lipid-transfer protein type 2 [Tamarix hispida]
				Ft1	15785656	15792911	-	FtPinG0100383000.T01	FtPinG0100383000	NA	hypothetical protein JCGZ_01211 [Jatropha curcas]
				Ft1	15770696	15779947	-	FtPinG0100382800.T01	FtPinG0100382800	Q08BT5/2.25E-82/RELCH_XENTR RAB11-binding protein RELCH homolog OS=Xenopus tropicalis OX=8364 GN=relch PE=2 SV=1	lisH domain and HEAT repeat-containing protein KIAA1468 homolog [Quercus suber]
				Ft1	15726399	15728681	-	FtPinG0100382400.T01	FtPinG0100382400	Q8H0Z4/8.21E-175/GT121_ARATH Putative glutamine amidotransferase GAT1_2.1 OS=Arabidopsis thaliana OX=3702 GN=GAT1_2.1 PE=2 SV=1	uncharacterized protein LOC107486919 [Arachis duranensis]
Ft1	16500001	16600000	0.2915	Ft1	16517166	16519998	-	FtPinG0100395600.T01	FtPinG0100395600	NA	-
				Ft1	16518655	16519998	-	FtPinG0100395600.T02	FtPinG0100395600	NA	-
				Ft1	16523098	16523184	+	FtPinG0100395700.T01	FtPinG0100395700	NA	-
				Ft1	16524136	16526222	+	FtPinG0100395900.T02	FtPinG0100395900	Q5XF09/0/PT311_ARATH Probable sugar phosphate/phosphate translocator At3g11320 OS=Arabidopsis thaliana OX=3702 GN=At3g11320 PE=2 SV=1	PREDICTED: probable sugar phosphate/phosphate translocator At3g11320 [Beta vulgaris subsp. vulgaris]
				Ft1	16524136	16526281	+	FtPinG0100395900.T01	FtPinG0100395900	Q5XF09/0/PT311_ARATH Probable sugar phosphate/phosphate translocator At3g11320 OS=Arabidopsis thaliana OX=3702 GN=At3g11320 PE=2 SV=1	PREDICTED: probable sugar phosphate/phosphate translocator At3g11320 [Beta vulgaris subsp. vulgaris]
				Ft1	16526733	16528125	-	FtPinG0100396200.T01	FtPinG0100396200	Q9M047/5.39E-112/WLI2B_ARATH LIM domain-containing protein WLIM2b OS=Arabidopsis thaliana OX=3702 GN=WLIM2B PE=1 SV=1	LIM domain-containing protein WLIM2b-like [Chenopodium quinoa]
				Ft1	16558086	16559243	-	FtPinG0100396400.T01	FtPinG0100396400	Q9FJU9/2.7E-59/E1313_ARATH Glucan endo-1,3-beta-glucosidase 13 OS=Arabidopsis thaliana OX=3702 GN=At5g56590 PE=2 SV=1	glucan endo-1,3-beta-glucosidase 13-like [Chenopodium quinoa]
				Ft1	16575772	16578043	+	FtPinG0100396500.T01	FtPinG0100396500	Q0IQU1/0/LAC22_ORYSJ Laccase-22 OS=Oryza sativa subsp. japonica OX=39947 GN=LAC22 PE=2 SV=2	laccase-4-like [Chenopodium quinoa]
				Ft1	16595035	16595959	+	FtPinG0100396700.T01	FtPinG0100396700	Q8S9H7/1.9E-85/DIV_ANTMA Transcription factor DIVARICATA OS=Antirrhinum majus OX=4151 GN=DIVARICATA PE=2 SV=1	PREDICTED: transcription factor DIVARICATA [Beta vulgaris subsp. vulgaris]
				Ft1	16514572	16516954	+	FtPinG0100395300.T01	FtPinG0100395300	P92961/0/PROT1_ARATH Proline transporter 1 OS=Arabidopsis thaliana OX=3702 GN=PROT1 PE=1 SV=1	Amino acid transporter, transmembrane domain containing protein [Parasponia andersonii]
				Ft1	16514632	16516922	+	FtPinG0100395300.T02	FtPinG0100395300	P92961/0/PROT1_ARATH Proline transporter 1 OS=Arabidopsis thaliana OX=3702 GN=PROT1 PE=1 SV=1	Amino acid transporter, transmembrane domain containing protein [Parasponia andersonii]
Ft1	26000001	26100000	0.2878	Ft1	26007347	26009653	-	FtPinG0180000168.T01	FtPinG0180000168	NA	PREDICTED: LOW QUALITY PROTEIN: uncharacterized protein LOC105970777 [Erythranthe guttata]
				Ft1	26018629	26024700	+	FtPinG0100543700.T01	FtPinG0100543700	Q8LG50/0/LPAT2_ARATH 1-acyl-sn-glycerol-3-phosphate acyltransferase 2 OS=Arabidopsis thaliana OX=3702 GN=LPAT2 PE=1 SV=2	PREDICTED: 1-acyl-sn-glycerol-3-phosphate acyltransferase 2 isoform X2 [Beta vulgaris subsp. vulgaris]
Ft1	41000001	41100000	0.3456	Ft1	41034193	41040734	-	FtPinG0100716200.T01	FtPinG0100716200	Q8H0V4/1.6E-28/DUF7_ARATH DUF724 domain-containing protein 7 OS=Arabidopsis thaliana OX=3702 GN=DUF7 PE=1 SV=1	PREDICTED: DUF724 domain-containing protein 7 isoform X1 [Beta vulgaris subsp. vulgaris]
				Ft1	41050088	41051294	-	FtPinG0100716400.T01	FtPinG0100716400	NA	PREDICTED: uncharacterized protein LOC104894828 [Beta vulgaris subsp. vulgaris]
				Ft1	41051218	41054012	+	FtPinG0100716500.T01	FtPinG0100716500	O48723/1.02E-75/PLP2_ARATH Patatin-like protein 2 OS=Arabidopsis thaliana OX=3702 GN=PLP2 PE=1 SV=1	patatin-like protein 2 [Morus notabilis]
				Ft1	41057514	41059869	+	FtPinG0100716700.T01	FtPinG0100716700	Q9XHM5/8.65E-107/G2OX2_PEA Gibberellin 2-beta-dioxygenase 2 OS=Pisum sativum OX=3888 GN=GA2OX2 PE=2 SV=1	GA20ox7 [Populus alba]
				Ft1	41071050	41076356	-	FtPinG0100717200.T01	FtPinG0100717200	F4JMJ1/0/HSP7R_ARATH Heat shock 70 kDa protein 17 OS=Arabidopsis thaliana OX=3702 GN=HSP70-17 PE=2 SV=1	heat shock 70 kDa protein 17-like [Chenopodium quinoa]
				Ft1	41090280	41092090	+	FtPinG0100717300.T01	FtPinG0100717300	Q6NLP7/6.49E-178/GDL60_ARATH GDSL esterase/lipase At3g62280 OS=Arabidopsis thaliana OX=3702 GN=At3g62280 PE=2 SV=1	PREDICTED: GDSL esterase/lipase At3g62280 [Gossypium raimondii]
				Ft1	41024916	41026125	+	FtPinG0100715900.T01	FtPinG0100715900	NA	Werner Syndrome-like exonuclease [Chenopodium quinoa]
Ft1	41100001	41200000	0.3578	Ft1	41102822	41106517	+	FtPinG0100717500.T01	FtPinG0100717500	Q9M1P7/0/BOR2_ARATH Probable boron transporter 2 OS=Arabidopsis thaliana OX=3702 GN=BOR2 PE=2 SV=1	boron transporter 1-like isoform X1 [Camellia sinensis]
				Ft1	41121032	41121967	-	FtPinG0180000308.T01	FtPinG0180000308	NA	uncharacterized protein LOC109842303 [Asparagus officinalis]
				Ft1	41136746	41137549	-	FtPinG0100718000.T01	FtPinG0100718000	NA	-
Ft1	41200001	41300000	0.3796	Ft1	41235058	41237632	-	FtPinG0100718400.T01	FtPinG0100718400	NA	filament-like plant protein 4 isoform X2 [Vigna unguiculata]
				Ft1	41245277	41247048	-	FtPinG0100718600.T01	FtPinG0100718600	Q949Z1/0/PGLR4_ARATH Polygalacturonase At1g48100 OS=Arabidopsis thaliana OX=3702 GN=At1g48100 PE=2 SV=1	PREDICTED: polygalacturonase At1g48100 [Beta vulgaris subsp. vulgaris]
				Ft1	41248319	41251926	-	FtPinG0100718800.T01	FtPinG0100718800	P43288/0/KSG1_ARATH Shaggy-related protein kinase alpha OS=Arabidopsis thaliana OX=3702 GN=ASK1 PE=1 SV=3	Protein kinase domain [Macleaya cordata]
				Ft1	41248460	41251926	-	FtPinG0100718800.T02	FtPinG0100718800	P43288/0/KSG1_ARATH Shaggy-related protein kinase alpha OS=Arabidopsis thaliana OX=3702 GN=ASK1 PE=1 SV=3	Protein kinase domain [Macleaya cordata]
				Ft1	41257460	41260342	+	FtPinG0100718900.T01	FtPinG0100718900	Q3EAF9/1.67E-149/P2C49_ARATH Probable protein phosphatase 2C 49 OS=Arabidopsis thaliana OX=3702 GN=At3g62260 PE=2 SV=1	probable protein phosphatase 2C 49 [Herrania umbratica]
				Ft1	41277596	41278375	+	FtPinG0180000309.T01	FtPinG0180000309	NA	PREDICTED: uncharacterized protein LOC104098073 [Nicotiana tomentosiformis]
				Ft1	41291950	41294260	-	FtPinG0100719200.T01	FtPinG0100719200	NA	uncharacterized protein LOC101493822 [Cicer arietinum]
Ft1	41300001	41400000	0.3066	Ft1	41356024	41356354	-	FtPinG0100720000.T01	FtPinG0100720000	NA	AC9 transposase [Actinidia chinensis var. chinensis]
				Ft1	41359352	41361790	-	FtPinG0100720600.T01	FtPinG0100720600	NA	NEDD8-activating enzyme E1 regulatory subunit AXR1 [Momordica charantia]
				Ft1	41359833	41361790	-	FtPinG0100720600.T02	FtPinG0100720600	P42744/1.54E-14/AXR1_ARATH NEDD8-activating enzyme E1 regulatory subunit AXR1 OS=Arabidopsis thaliana OX=3702 GN=AXR1 PE=1 SV=1	NEDD8-activating enzyme E1 regulatory subunit AXR1 [Momordica charantia]
				Ft1	41372194	41372982	-	FtPinG0100720800.T01	FtPinG0100720800	Q94K41/3.85E-38/SDR3B_ARATH Short-chain dehydrogenase reductase 3b OS=Arabidopsis thaliana OX=3702 GN=SDR3b PE=2 SV=1	short-chain dehydrogenase reductase 3b-like [Cucurbita moschata]
				Ft1	41394431	41397120	+	FtPinG0100720900.T01	FtPinG0100720900	NA	PREDICTED: uncharacterized protein LOC103327276 [Prunus mume]
				Ft1	41397536	41398117	-	FtPinG0100721400.T01	FtPinG0100721400	P62981/6.71E-110/RS27A_SOLTU Ubiquitin-40S ribosomal protein S27a OS=Solanum tuberosum OX=4113 GN=UBI3 PE=2 SV=2	ubiquitin domain-containing protein/Ribosomal_S27 domain-containing protein, partial [Cephalotus follicularis]
Ft1	54900001	55000000	0.3654	Ft1	54936378	54938361	+	FtPinG0100995500.T01	FtPinG0100995500	Q9STM6/1.29E-137/GDL57_ARATH GDSL esterase/lipase At3g48460 OS=Arabidopsis thaliana OX=3702 GN=At3g48460 PE=2 SV=1	PREDICTED: GDSL esterase/lipase At3g48460 [Vitis vinifera]
				Ft1	54939752	54941583	-	FtPinG0100995800.T01	FtPinG0100995800	Q9M022/2.22E-61/AIRP2_ARATH E3 ubiquitin-protein ligase AIRP2 OS=Arabidopsis thaliana OX=3702 GN=AIRP2 PE=1 SV=1	DNA repair protein RAD5B-like [Spinacia oleracea]
				Ft1	54959292	54960205	+	FtPinG0100995900.T01	FtPinG0100995900	NA	-
				Ft1	54963759	54965309	-	FtPinG0100996200.T01	FtPinG0100996200	Q84MA8/0/AZG2_ARATH Adenine/guanine permease AZG2 OS=Arabidopsis thaliana OX=3702 GN=AZG2 PE=2 SV=1	PREDICTED: adenine/guanine permease AZG2 [Theobroma cacao]
				Ft1	54973766	54981213	-	FtPinG0100996400.T01	FtPinG0100996400	Q921I2/3.59E-105/KLDC4_MOUSE Kelch domain-containing protein 4 OS=Mus musculus OX=10090 GN=Klhdc4 PE=2 SV=2	PREDICTED: kelch domain-containing protein 4 [Nicotiana tomentosiformis]
				Ft1	54992263	54997275	+	FtPinG0100997100.T01	FtPinG0100997100	Q9C6A1/8.21E-147/MTEFE_ARATH Transcription termination factor MTERF15, mitochondrial OS=Arabidopsis thaliana OX=3702 GN=MTERF15 PE=2 SV=1	transcription termination factor MTERF15, mitochondrial [Chenopodium quinoa]
				Ft1	54997768	55000298	-	FtPinG0100997600.T01	FtPinG0100997600	Q9LFW3/0/COBL4_ARATH COBRA-like protein 4 OS=Arabidopsis thaliana OX=3702 GN=COBL4 PE=2 SV=2	unknown [Populus trichocarpa]
				Ft1	54981350	54986431	+	FtPinG0100996700.T01	FtPinG0100996700	Q9DC40/3.01E-40/TELO2_MOUSE Telomere length regulation protein TEL2 homolog OS=Mus musculus OX=10090 GN=Telo2 PE=1 SV=2	LOW QUALITY PROTEIN: telomere length regulation protein TEL2 homolog [Quercus suber]
				Ft1	54892371	54921374	-	FtPinG0100994400.T01	FtPinG0100994400	Q9SJM0/0/CALSA_ARATH Callose synthase 10 OS=Arabidopsis thaliana OX=3702 GN=CALS10 PE=2 SV=5	callose synthase 10 [Spinacia oleracea]
Ft1	57200001	57300000	0.3088	Ft1	57200443	57202327	-	FtPinG0101059000.T01	FtPinG0101059000	Q9S7T8/4.83E-41/SPZX_ARATH Serpin-ZX OS=Arabidopsis thaliana OX=3702 GN=At1g47710 PE=1 SV=1	serpin-ZX-like [Chenopodium quinoa]
				Ft1	57209732	57210520	-	FtPinG0101059400.T01	FtPinG0101059400	Q40066/1.17E-68/SPZX_HORVU Serpin-ZX OS=Hordeum vulgare OX=4513 GN=PAZX PE=1 SV=1	PREDICTED: serpin-ZX [Vitis vinifera]
				Ft1	57213384	57213830	-	FtPinG0101059600.T01	FtPinG0101059600	Q9S7T8/8.83E-33/SPZX_ARATH Serpin-ZX OS=Arabidopsis thaliana OX=3702 GN=At1g47710 PE=1 SV=1	Serine protease inhibitor (SERPIN) family protein [Theobroma cacao]
				Ft1	57225169	57225733	-	FtPinG0101059800.T01	FtPinG0101059800	Q40066/6.14E-66/SPZX_HORVU Serpin-ZX OS=Hordeum vulgare OX=4513 GN=PAZX PE=1 SV=1	serpin-ZXA-like [Carica papaya]
				Ft1	57226861	57227313	-	FtPinG0101060000.T01	FtPinG0101060000	Q9S7T8/9.11E-34/SPZX_ARATH Serpin-ZX OS=Arabidopsis thaliana OX=3702 GN=At1g47710 PE=1 SV=1	hypothetical protein TEA_026573 [Camellia sinensis var. sinensis]
				Ft1	57234818	57237936	-	FtPinG0101060200.T01	FtPinG0101060200	Q43644/8.75E-151/NDUS1_SOLTU NADH dehydrogenase [ubiquinone] iron-sulfur protein 1, mitochondrial OS=Solanum tuberosum OX=4113 PE=2 SV=1	NADH dehydrogenase [ubiquinone] iron-sulfur protein 1, mitochondrial [Brachypodium distachyon]
				Ft1	57238358	57243552	+	FtPinG0101060300.T01	FtPinG0101060300	P42744/0/AXR1_ARATH NEDD8-activating enzyme E1 regulatory subunit AXR1 OS=Arabidopsis thaliana OX=3702 GN=AXR1 PE=1 SV=1	PREDICTED: NEDD8-activating enzyme E1 regulatory subunit AXR1 isoform X1 [Vitis vinifera]
				Ft1	57246214	57247277	-	FtPinG0101060800.T01	FtPinG0101060800	NA	putative myb/SANT-like domain-containing protein [Helianthus annuus]
				Ft1	57249751	57252114	+	FtPinG0101060900.T01	FtPinG0101060900	Q7X6Y7/0/MMD1_ARATH PHD finger protein MALE MEIOCYTE DEATH 1 OS=Arabidopsis thaliana OX=3702 GN=MMD1 PE=2 SV=1	PHD finger protein MALE MEIOCYTE DEATH 1-like [Chenopodium quinoa]
				Ft1	57251762	57252114	+	FtPinG0101061100.T01	FtPinG0101061100	Q7X6Y7/4.79E-24/MMD1_ARATH PHD finger protein MALE MEIOCYTE DEATH 1 OS=Arabidopsis thaliana OX=3702 GN=MMD1 PE=2 SV=1	PREDICTED: PHD finger protein MALE MEIOCYTE DEATH 1 [Capsicum annuum]
				Ft1	57253893	57259202	-	FtPinG0101061400.T01	FtPinG0101061400	O64886/0/COX10_ARATH Protoheme IX farnesyltransferase, mitochondrial OS=Arabidopsis thaliana OX=3702 GN=COX10 PE=2 SV=4	protoheme IX farnesyltransferase, mitochondrial-like [Chenopodium quinoa]
				Ft1	57265135	57266765	-	FtPinG0101061600.T01	FtPinG0101061600	NA	DNA-directed RNA polymerases II, IV and V subunit 9A [Hevea brasiliensis]
				Ft1	57271834	57275100	-	FtPinG0101061800.T01	FtPinG0101061800	Q8L899/0/BRI1_SOLPE Systemin receptor SR160 OS=Solanum peruvianum OX=4082 PE=1 SV=1	systemin receptor SR160 [Camellia sinensis]
Ft1	57300001	57400000	0.3498	Ft1	57320965	57321951	-	FtPinG0101062200.T01	FtPinG0101062200	P0CT40/4.41E-35/TF29_SCHPO Transposon Tf2-9 polyprotein OS=Schizosaccharomyces pombe (strain 972 / ATCC 24843) OX=284812 GN=Tf2-9 PE=3 SV=1	Integrase [Actinidia chinensis var. chinensis]
				Ft1	57346199	57346390	+	FtPinG0101063300.T01	FtPinG0101063300	NA	auxilin-like protein [Trifolium pratense]
				Ft1	57386965	57388886	+	FtPinG0101063500.T01	FtPinG0101063500	NA	uncharacterized protein LOC105637567 [Jatropha curcas]
Ft1	57400001	57500000	0.6212	Ft1	57403008	57408685	+	FtPinG0101063900.T01	FtPinG0101063900	Q9FMM3/2.12E-26/EXA1_ARATH Protein ESSENTIAL FOR POTEXVIRUS ACCUMULATION 1 OS=Arabidopsis thaliana OX=3702 GN=EXA1 PE=1 SV=1	hypothetical protein SOVF_004840 isoform A [Spinacia oleracea]
				Ft1	57412803	57414410	-	FtPinG0101064600.T01	FtPinG0101064600	Q0WNP3/0/PP319_ARATH Pentatricopeptide repeat-containing protein At4g18520, chloroplastic OS=Arabidopsis thaliana OX=3702 GN=PCMP-A2 PE=1 SV=1	pentatricopeptide repeat-containing protein At4g18520, chloroplastic-like [Camellia sinensis]
				Ft1	57415020	57415802	+	FtPinG0101064700.T01	FtPinG0101064700	P32980/1.69E-103/ATPD_TOBAC ATP synthase delta chain, chloroplastic OS=Nicotiana tabacum OX=4097 GN=ATPD PE=2 SV=1	ATP synthase delta chain, chloroplastic [Camellia sinensis]
				Ft1	57416665	57419916	-	FtPinG0101065000.T01	FtPinG0101065000	NA	Agglutinin-like protein [Actinidia chinensis var. chinensis]
				Ft1	57428033	57428360	-	FtPinG0101065200.T01	FtPinG0101065200	NA	Ell-associated factor Eaf [Ananas comosus]
				Ft1	57434841	57436621	-	FtPinG0101065400.T01	FtPinG0101065400	Q8LNZ5/0/XTHB_PHAAN Probable xyloglucan endotransglucosylase/hydrolase protein B OS=Phaseolus angularis OX=3914 GN=XTHB PE=2 SV=1	xyloglucan endotransglucosylase/hydrolase 5 [Actinidia chinensis]
				Ft1	57446401	57447600	-	FtPinG0101065600.T01	FtPinG0101065600	Q9FGH9/3.98E-82/E70B1_ARATH Exocyst complex component EXO70B1 OS=Arabidopsis thaliana OX=3702 GN=EXO70B1 PE=1 SV=1	PREDICTED: exocyst complex component EXO70B1 [Beta vulgaris subsp. vulgaris]
				Ft1	57460278	57461782	-	FtPinG0101065800.T01	FtPinG0101065800	Q9FPJ5/1.7E-90/LRR1_ARATH Leucine-rich repeat protein 1 OS=Arabidopsis thaliana OX=3702 GN=LRR1 PE=1 SV=1	hypothetical protein SOVF_017580 [Spinacia oleracea]
				Ft1	57466275	57467866	-	FtPinG0101066000.T01	FtPinG0101066000	Q94CD4/8.33E-56/GILP_ARATH GSH-induced LITAF domain protein OS=Arabidopsis thaliana OX=3702 GN=GILP PE=1 SV=1	Lipopolysaccharide-induced tumor necrosis factor-alpha factor like [Actinidia chinensis var. chinensis]
				Ft1	57469342	57472353	+	FtPinG0101066100.T01	FtPinG0101066100	NA	hypothetical protein AQUCO_04300010v1 [Aquilegia coerulea]
				Ft1	57477931	57478684	+	FtPinG0101066300.T01	FtPinG0101066300	NA	uncharacterized protein LOC113863724 isoform X1 [Abrus precatorius]
				Ft1	57485922	57486185	-	FtPinG0101066600.T01	FtPinG0101066600	NA	uncharacterized protein LOC110711199 [Chenopodium quinoa]
				Ft1	57493161	57493743	-	FtPinG0101067000.T01	FtPinG0101067000	Q9C7F7/4.64E-19/LTPG1_ARATH Non-specific lipid transfer protein GPI-anchored 1 OS=Arabidopsis thaliana OX=3702 GN=LTPG1 PE=2 SV=1	PREDICTED: non-specific lipid transfer protein GPI-anchored 1 [Vitis vinifera]
				Ft1	57497085	57499504	-	FtPinG0101067200.T01	FtPinG0101067200	NA	uncharacterized protein LOC112001527 [Quercus suber]
				Ft1	57499713	57501783	+	FtPinG0101067500.T01	FtPinG0101067500	Q9SA98/1.8E-154/ALKBH_ARATH Alpha-ketoglutarate-dependent dioxygenase alkB OS=Arabidopsis thaliana OX=3702 GN=At1g11780 PE=2 SV=2	PREDICTED: alpha-ketoglutarate-dependent dioxygenase alkB [Prunus mume]
				Ft1	57491027	57492072	+	FtPinG0101066700.T01	FtPinG0101066700	Q6TAW2/4.88E-12/SERP2_MOUSE Stress-associated endoplasmic reticulum protein 2 OS=Mus musculus OX=10090 GN=Serp2 PE=3 SV=2	stress-associated endoplasmic reticulum protein 2 [Medicago truncatula]
				Ft1	57407882	57410042	+	FtPinG0101064100.T01	FtPinG0101064100	NA	PREDICTED: uncharacterized protein LOC104897519 isoform X1 [Beta vulgaris subsp. vulgaris]
Ft1	57500001	57600000	0.6894	Ft1	57499713	57501783	+	FtPinG0101067500.T01	FtPinG0101067500	Q9SA98/1.8E-154/ALKBH_ARATH Alpha-ketoglutarate-dependent dioxygenase alkB OS=Arabidopsis thaliana OX=3702 GN=At1g11780 PE=2 SV=2	PREDICTED: alpha-ketoglutarate-dependent dioxygenase alkB [Prunus mume]
				Ft1	57502762	57504267	-	FtPinG0101067800.T01	FtPinG0101067800	Q9FYF7/2.44E-55/Y1736_ARATH REF/SRPP-like protein At1g67360 OS=Arabidopsis thaliana OX=3702 GN=At1g67360 PE=2 SV=1	PREDICTED: REF/SRPP-like protein At1g67360 [Beta vulgaris subsp. vulgaris]
				Ft1	57516163	57516846	+	FtPinG0101068100.T01	FtPinG0101068100	NA	nuclear transcription factor Y subunit gamma [Jatropha curcas]
				Ft1	57525933	57534682	+	FtPinG0101068500.T01	FtPinG0101068500	F4HTM3/0/GCS1_ARATH Mannosyl-oligosaccharide glucosidase GCS1 OS=Arabidopsis thaliana OX=3702 GN=GCS1 PE=1 SV=1	PREDICTED: mannosyl-oligosaccharide glucosidase GCS1 isoform X1 [Beta vulgaris subsp. vulgaris]
				Ft1	57534897	57538240	-	FtPinG0101068800.T01	FtPinG0101068800	Q8GYF7/1.44E-160/NUP54_ARATH Nuclear pore complex protein NUP54 OS=Arabidopsis thaliana OX=3702 GN=NUP54 PE=1 SV=1	PREDICTED: nuclear pore complex protein NUP54-like [Juglans regia]
				Ft1	57542709	57544139	-	FtPinG0101069200.T01	FtPinG0101069200	NA	probable signal peptidase complex subunit 1 [Lactuca sativa]
				Ft1	57549425	57556914	+	FtPinG0101069300.T01	FtPinG0101069300	F4K2E9/0/PRP16_ARATH Pre-mRNA-splicing factor ATP-dependent RNA helicase DEAH7 OS=Arabidopsis thaliana OX=3702 GN=CUV PE=1 SV=1	pre-mRNA-splicing factor ATP-dependent RNA helicase DEAH7 isoform X2 [Manihot esculenta]
				Ft1	57567952	57571876	+	FtPinG0101069700.T01	FtPinG0101069700	O48700/0/PUB6_ARATH U-box domain-containing protein 6 OS=Arabidopsis thaliana OX=3702 GN=PUB6 PE=2 SV=2	hypothetical protein VITISV_036163 [Vitis vinifera]
				Ft1	57577943	57584477	-	FtPinG0101070200.T01	FtPinG0101070200	NA	hypothetical protein DVH24_041025 [Malus domestica]
				Ft1	57595630	57599391	+	FtPinG0101070300.T01	FtPinG0101070300	Q9CAG3/0/LOX6_ARATH Lipoxygenase 6, chloroplastic OS=Arabidopsis thaliana OX=3702 GN=LOX6 PE=2 SV=1	lipoxygenase 6, chloroplastic [Ziziphus jujuba]
				Ft1	57505090	57509200	-	FtPinG0101068000.T01	FtPinG0101068000	A4QNX6/3.13E-77/CTL2B_DANRE CTD small phosphatase-like protein 2-B OS=Danio rerio OX=7955 GN=ctdspl2b PE=2 SV=1	uncharacterized protein LOC110713815 [Chenopodium quinoa]
				Ft1	57519991	57524287	-	FtPinG0101068400.T01	FtPinG0101068400	P0C7R4/0/PP110_ARATH Pentatricopeptide repeat-containing protein At1g69290 OS=Arabidopsis thaliana OX=3702 GN=At1g69290 PE=2 SV=1	PREDICTED: pentatricopeptide repeat-containing protein At1g69290 [Juglans regia]
				Ft1	57520967	57524287	-	FtPinG0101068400.T02	FtPinG0101068400	Q6DBG8/5.59E-83/ARAD1_ARATH Probable arabinosyltransferase ARAD1 OS=Arabidopsis thaliana OX=3702 GN=ARAD1 PE=1 SV=1	PREDICTED: pentatricopeptide repeat-containing protein At1g69290 [Juglans regia]
				Ft1	57572403	57573424	-	FtPinG0101070000.T01	FtPinG0101070000	NA	uncharacterized protein LOC21390178 [Morus notabilis]
				Ft1	57539580	57542231	+	FtPinG0101068900.T01	FtPinG0101068900	Q4V399/0/RSGA1_ARATH Small ribosomal subunit biogenesis GTPase RsgA 1, mitochondrial OS=Arabidopsis thaliana OX=3702 GN=rsgA PE=2 SV=1	Minichromosome maintenance (MCM2/3/5) family protein [Parasponia andersonii]
Ft1	57600001	57700000	0.6538	Ft1	57601845	57606089	-	FtPinG0101070600.T01	FtPinG0101070600	Q7XUF4/0/CDKG2_ORYSJ Cyclin-dependent kinase G-2 OS=Oryza sativa subsp. japonica OX=39947 GN=CDKG-2 PE=2 SV=2	cyclin-dependent kinase G-2 isoform X1 [Carica papaya]
				Ft1	57613394	57615118	-	FtPinG0101070800.T01	FtPinG0101070800	Q7XII4/1.13E-17/REM41_ORYSJ Remorin 4.1 OS=Oryza sativa subsp. japonica OX=39947 GN=REM4.1 PE=1 SV=1	remorin 4.1 isoform X1 [Jatropha curcas]
				Ft1	57616718	57620346	+	FtPinG0101070900.T01	FtPinG0101070900	P42534/2.31E-50/HYDL_STRCO Putative polyketide hydroxylase OS=Streptomyces coelicolor (strain ATCC BAA-471 / A3(2) / M145) OX=100226 GN=SCO5321 PE=3 SV=2	uncharacterized protein LOC110753139 [Prunus avium]
				Ft1	57616718	57620346	+	FtPinG0101070900.T02	FtPinG0101070900	Q2PWU9/5.68E-25/DNTB_BURSP 4-methyl-5-nitrocatechol 5-monooxygenase OS=Burkholderia sp. OX=36773 GN=dntB PE=1 SV=1	uncharacterized protein LOC110753139 [Prunus avium]
				Ft1	57623078	57625322	-	FtPinG0101071400.T01	FtPinG0101071400	A2CIR5/5.06E-14/NPR4_ORYSJ Ankyrin repeat-containing protein NPR4 OS=Oryza sativa subsp. japonica OX=39947 GN=NPR4 PE=2 SV=1	uncharacterized protein LOC110660205 [Hevea brasiliensis]
				Ft1	57626027	57627974	-	FtPinG0101071600.T02	FtPinG0101071600	Q43247/0/G3PC3_MAIZE Glyceraldehyde-3-phosphate dehydrogenase 3, cytosolic OS=Zea mays OX=4577 GN=GAPC3 PE=2 SV=1	glyceraldehyde-3-phosphate dehydrogenase [Populus maximowiczii x Populus nigra]
				Ft1	57626027	57628064	-	FtPinG0101071600.T01	FtPinG0101071600	Q43247/0/G3PC3_MAIZE Glyceraldehyde-3-phosphate dehydrogenase 3, cytosolic OS=Zea mays OX=4577 GN=GAPC3 PE=2 SV=1	glyceraldehyde-3-phosphate dehydrogenase [Populus maximowiczii x Populus nigra]
				Ft1	57628967	57632192	-	FtPinG0101071800.T01	FtPinG0101071800	O76094/3.15E-89/SRP72_HUMAN Signal recognition particle subunit SRP72 OS=Homo sapiens OX=9606 GN=SRP72 PE=1 SV=3	signal recognition particle subunit SRP72 [Ziziphus jujuba]
				Ft1	57628967	57632192	-	FtPinG0101071800.T02	FtPinG0101071800	O76094/2.3E-63/SRP72_HUMAN Signal recognition particle subunit SRP72 OS=Homo sapiens OX=9606 GN=SRP72 PE=1 SV=3	signal recognition particle subunit SRP72 [Ziziphus jujuba]
				Ft1	57632753	57636176	+	FtPinG0101072100.T03	FtPinG0101072100	NA	hypothetical protein GLYMA_09G133500 [Glycine max]
				Ft1	57632753	57636307	+	FtPinG0101072100.T02	FtPinG0101072100	NA	hypothetical protein GLYMA_09G133500 [Glycine max]
				Ft1	57649918	57650525	+	FtPinG0101072500.T01	FtPinG0101072500	NA	-
				Ft1	57650643	57653181	+	FtPinG0101072700.T01	FtPinG0101072700	Q9LU89/0/2A5N_ARATH Serine/threonine protein phosphatase 2A 59 kDa regulatory subunit B' eta isoform OS=Arabidopsis thaliana OX=3702 GN=B'ETA PE=1 SV=1	serine/threonine protein phosphatase 2A 57 kDa regulatory subunit B' theta isoform-like [Chenopodium quinoa]
				Ft1	57658327	57658710	+	FtPinG0101073100.T01	FtPinG0101073100	Q9SY88/1.25E-28/CSU1_ARATH E3 ubiquitin-protein ligase CSU1 OS=Arabidopsis thaliana OX=3702 GN=CSU1 PE=1 SV=1	phosphoinositide binding protein [Artemisia annua]
				Ft1	57659845	57663469	+	FtPinG0101073300.T01	FtPinG0101073300	Q9LU89/0/2A5N_ARATH Serine/threonine protein phosphatase 2A 59 kDa regulatory subunit B' eta isoform OS=Arabidopsis thaliana OX=3702 GN=B'ETA PE=1 SV=1	serine/threonine protein phosphatase 2A 57 kDa regulatory subunit B' theta isoform-like [Chenopodium quinoa]
				Ft1	57665337	57667661	-	FtPinG0101073800.T01	FtPinG0101073800	Q8W4I6/4.49E-53/BPG2_ARATH GTP-binding protein BRASSINAZOLE INSENSITIVE PALE GREEN 2, chloroplastic OS=Arabidopsis thaliana OX=3702 GN=BPG2 PE=1 SV=1	GTP-binding protein BRASSINAZOLE INSENSITIVE PALE GREEN 2, chloroplastic-like [Chenopodium quinoa]
				Ft1	57668546	57669283	-	FtPinG0101074000.T01	FtPinG0101074000	Q9SZL5/1.07E-36/PP356_ARATH Pentatricopeptide repeat-containing protein At4g38150 OS=Arabidopsis thaliana OX=3702 GN=At4g38150 PE=2 SV=1	pentatricopeptide repeat-containing protein At4g38150 [Morus notabilis]
				Ft1	57679399	57681335	-	FtPinG0101074600.T01	FtPinG0101074600	Q2QUC5/0/C71P1_ORYSJ Tryptamine 5-hydroxylase OS=Oryza sativa subsp. japonica OX=39947 GN=CYP71P1 PE=1 SV=1	PREDICTED: cytochrome P450 71A1 [Beta vulgaris subsp. vulgaris]
				Ft1	57685506	57686689	+	FtPinG0101074700.T01	FtPinG0101074700	P81394/2.25E-67/MYB15_ANTMA Myb-related protein 315 OS=Antirrhinum majus OX=4151 GN=MYB315 PE=2 SV=1	myb-related protein 315-like [Manihot esculenta]
				Ft1	57621815	57622623	+	FtPinG0101071100.T01	FtPinG0101071100	Q8GYK7/1.76E-85/Y5285_ARATH TLC domain-containing protein At5g14285 OS=Arabidopsis thaliana OX=3702 GN=At5g14285 PE=2 SV=1	PREDICTED: transmembrane protein 136 [Fragaria vesca subsp. vesca]
				Ft1	57632753	57640000	+	FtPinG0101072100.T01	FtPinG0101072100	NA	hypothetical protein GLYMA_09G133500 [Glycine max]
				Ft1	57636436	57639549	+	FtPinG0101072300.T01	FtPinG0101072300	P14381/1.04E-37/YTX2_XENLA Transposon TX1 uncharacterized 149 kDa protein OS=Xenopus laevis OX=8355 PE=4 SV=1	PREDICTED: uncharacterized protein LOC105111104, partial [Populus euphratica]
Ft1	57700001	57800000	0.5929	Ft1	57705318	57708883	+	FtPinG0101074900.T01	FtPinG0101074900	Q9FYL6/6.26E-113/KCR2_ARATH Very-long-chain 3-oxoacyl-CoA reductase-like protein At1g24470 OS=Arabidopsis thaliana OX=3702 GN=KCR2 PE=2 SV=1	very-long-chain 3-oxoacyl-CoA reductase-like protein At1g24470 [Camellia sinensis]
				Ft1	57714669	57719813	-	FtPinG0101075200.T01	FtPinG0101075200	O64470/6.9E-101/SHT_ARATH Spermidine hydroxycinnamoyl transferase OS=Arabidopsis thaliana OX=3702 GN=SHT PE=1 SV=1	Transferase [Trema orientale]
				Ft1	57743754	57744494	-	FtPinG0101075800.T01	FtPinG0101075800	NA	PREDICTED: uncharacterized protein LOC104825540 [Tarenaya hassleriana]
				Ft1	57755115	57758966	-	FtPinG0101076400.T01	FtPinG0101076400	Q9VSH4/3.36E-11/CPSF6_DROME Cleavage and polyadenylation specificity factor subunit 6 OS=Drosophila melanogaster OX=7227 GN=Cpsf6 PE=1 SV=2	cleavage and polyadenylation specificity factor subunit 6-like [Chenopodium quinoa]
				Ft1	57761646	57762407	-	FtPinG0101076600.T01	FtPinG0101076600	NA	-
				Ft1	57777703	57779010	+	FtPinG0101076700.T01	FtPinG0101076700	O48716/1.42E-79/JGB_ARATH Protein JINGUBANG OS=Arabidopsis thaliana OX=3702 GN=JGB PE=1 SV=1	hypothetical protein CUMW_078510 [Citrus unshiu]
				Ft1	57752276	57753851	+	FtPinG0101076100.T01	FtPinG0101076100	Q9FN03/2.18E-29/UVR8_ARATH Ultraviolet-B receptor UVR8 OS=Arabidopsis thaliana OX=3702 GN=UVR8 PE=1 SV=1	probable E3 ubiquitin-protein ligase HERC4 [Chenopodium quinoa]
				Ft1	57785654	57789951	-	FtPinG0101077000.T01	FtPinG0101077000	NA	hypothetical protein SOVF_042460 [Spinacia oleracea]
Ft1	57800001	57900000	0.418	Ft1	57812237	57814458	+	FtPinG0101077500.T01	FtPinG0101077500	NA	-
				Ft1	57814902	57815638	-	FtPinG0101077800.T01	FtPinG0101077800	P0C2F6/6.15E-20/RNHX1_ARATH Putative ribonuclease H protein At1g65750 OS=Arabidopsis thaliana OX=3702 GN=At1g65750 PE=3 SV=1	PREDICTED: uncharacterized protein LOC109129898 [Camelina sativa]
				Ft1	57817271	57818364	-	FtPinG0101078000.T01	FtPinG0101078000	Q9FXE2/1.85E-39/SEOC_ARATH Protein SIEVE ELEMENT OCCLUSION C OS=Arabidopsis thaliana OX=3702 GN=SEOC PE=4 SV=2	protein SIEVE ELEMENT OCCLUSION C-like [Chenopodium quinoa]
				Ft1	57824973	57828388	+	FtPinG0101078300.T02	FtPinG0101078300	Q9FMY1/1.4E-180/C86B1_ARATH Cytochrome P450 86B1 OS=Arabidopsis thaliana OX=3702 GN=CYP86B1 PE=2 SV=1	PREDICTED: cytochrome P450 86B1 [Beta vulgaris subsp. vulgaris]
				Ft1	57824973	57830972	+	FtPinG0101078300.T01	FtPinG0101078300	Q9FMY1/1.4E-180/C86B1_ARATH Cytochrome P450 86B1 OS=Arabidopsis thaliana OX=3702 GN=CYP86B1 PE=2 SV=1	PREDICTED: cytochrome P450 86B1 [Beta vulgaris subsp. vulgaris]
				Ft1	57830027	57831902	-	FtPinG0101078600.T02	FtPinG0101078600	C0HLA0/2.7E-149/GH5FP_CHAOB Glycosyl hydrolase 5 family protein OS=Chamaecyparis obtusa OX=13415 PE=1 SV=1	uncharacterized protein LOC105644674 [Jatropha curcas]
				Ft1	57830027	57832831	-	FtPinG0101078600.T01	FtPinG0101078600	C0HLA0/5.73E-136/GH5FP_CHAOB Glycosyl hydrolase 5 family protein OS=Chamaecyparis obtusa OX=13415 PE=1 SV=1	uncharacterized protein LOC105644674 [Jatropha curcas]
				Ft1	57837202	57840004	-	FtPinG0101079400.T01	FtPinG0101079400	C0HLA0/1.23E-146/GH5FP_CHAOB Glycosyl hydrolase 5 family protein OS=Chamaecyparis obtusa OX=13415 PE=1 SV=1	uncharacterized protein LOC105644674 [Jatropha curcas]
				Ft1	57837533	57840008	-	FtPinG0101079400.T02	FtPinG0101079400	C0HLA0/4.89E-152/GH5FP_CHAOB Glycosyl hydrolase 5 family protein OS=Chamaecyparis obtusa OX=13415 PE=1 SV=1	uncharacterized protein LOC105644674 [Jatropha curcas]
				Ft1	57841452	57845154	-	FtPinG0101079800.T01	FtPinG0101079800	Q9LY87/0/RGLG2_ARATH E3 ubiquitin-protein ligase RGLG2 OS=Arabidopsis thaliana OX=3702 GN=RGLG2 PE=1 SV=1	E3 ubiquitin-protein ligase RGLG5 isoform X1 [Abrus precatorius]
				Ft1	57853161	57854676	+	FtPinG0101079900.T02	FtPinG0101079900	P51567/4.69E-27/AFC2_ARATH Serine/threonine-protein kinase AFC2 OS=Arabidopsis thaliana OX=3702 GN=AFC2 PE=1 SV=1	PREDICTED: serine/threonine-protein kinase AFC2-like isoform X1 [Beta vulgaris subsp. vulgaris]
				Ft1	57853161	57856821	+	FtPinG0101079900.T01	FtPinG0101079900	P51567/0/AFC2_ARATH Serine/threonine-protein kinase AFC2 OS=Arabidopsis thaliana OX=3702 GN=AFC2 PE=1 SV=1	PREDICTED: serine/threonine-protein kinase AFC2-like isoform X1 [Beta vulgaris subsp. vulgaris]
				Ft1	57857709	57862214	-	FtPinG0101080200.T01	FtPinG0101080200	Q8RWK8/4.29E-38/COIL_ARATH Coilin OS=Arabidopsis thaliana OX=3702 GN=COIL PE=1 SV=1	hypothetical protein CFOL_v3_18416 [Cephalotus follicularis]
				Ft1	57863341	57867870	-	FtPinG0101080400.T01	FtPinG0101080400	Q9LIN9/0/PAGR_ARATH Protein PECTIC ARABINOGALACTAN SYNTHESIS-RELATED OS=Arabidopsis thaliana OX=3702 GN=PAGR PE=2 SV=1	hypothetical protein CICLE_v10031037mg [Citrus clementina]
				Ft1	57871475	57873199	+	FtPinG0101080900.T01	FtPinG0101080900	Q9FXE3/8.81E-55/SUFE2_ARATH SufE-like protein 2, chloroplastic OS=Arabidopsis thaliana OX=3702 GN=SUFE2 PE=2 SV=1	sufE-like protein 2, chloroplastic isoform X2 [Chenopodium quinoa]
				Ft1	57873831	57876900	+	FtPinG0101081100.T01	FtPinG0101081100	Q9LIN5/8.2E-131/IF4B1_ARATH Eukaryotic translation initiation factor 4B1 OS=Arabidopsis thaliana OX=3702 GN=EIF4B1 PE=1 SV=1	eukaryotic translation initiation factor 4B2-like [Hevea brasiliensis]
				Ft1	57877113	57879488	+	FtPinG0101081300.T01	FtPinG0101081300	Q9LIN2/4.99E-172/GDL53_ARATH GDSL esterase/lipase At3g26430 OS=Arabidopsis thaliana OX=3702 GN=At3g26430 PE=1 SV=1	Lipase, GDSL [Corchorus olitorius]
				Ft1	57877146	57879361	+	FtPinG0101081300.T02	FtPinG0101081300	Q9LIN2/2.87E-171/GDL53_ARATH GDSL esterase/lipase At3g26430 OS=Arabidopsis thaliana OX=3702 GN=At3g26430 PE=1 SV=1	Lipase, GDSL [Corchorus olitorius]
				Ft1	57880027	57880962	-	FtPinG0101081600.T01	FtPinG0101081600	NA	PREDICTED: uncharacterized protein LOC104897184 [Beta vulgaris subsp. vulgaris]
				Ft1	57881643	57883429	-	FtPinG0101081800.T01	FtPinG0101081800	Q9FXE4/2.16E-120/P2C14_ARATH Probable protein phosphatase 2C 14 OS=Arabidopsis thaliana OX=3702 GN=At1g67820 PE=2 SV=2	PREDICTED: uncharacterized protein LOC104897184 [Beta vulgaris subsp. vulgaris]
				Ft1	57885526	57887407	-	FtPinG0101082000.T01	FtPinG0101082000	Q02527/1.02E-18/MGAT3_RAT Beta-1,4-mannosyl-glycoprotein 4-beta-N-acetylglucosaminyltransferase OS=Rattus norvegicus OX=10116 GN=Mgat3 PE=1 SV=2	uncharacterized protein LOC110712611 isoform X2 [Chenopodium quinoa]
				Ft1	57818994	57819893	-	FtPinG0101078200.T01	FtPinG0101078200	Q9FXE2/1.52E-40/SEOC_ARATH Protein SIEVE ELEMENT OCCLUSION C OS=Arabidopsis thaliana OX=3702 GN=SEOC PE=4 SV=2	protein SIEVE ELEMENT OCCLUSION C-like [Camellia sinensis]
				Ft1	57834696	57836512	-	FtPinG0101079200.T01	FtPinG0101079200	C0HLA0/1.25E-123/GH5FP_CHAOB Glycosyl hydrolase 5 family protein OS=Chamaecyparis obtusa OX=13415 PE=1 SV=1	uncharacterized protein LOC7473197 [Populus trichocarpa]
Ft1	60200001	60300000	0.3068	Ft1	60201361	60205125	+	FtPinG0101150900.T01	FtPinG0101150900	Q9LRR6/1.4E-95/CID9_ARATH Polyadenylate-binding protein-interacting protein 9 OS=Arabidopsis thaliana OX=3702 GN=CID9 PE=4 SV=1	polyadenylate-binding protein-interacting protein 9-like [Chenopodium quinoa]
				Ft1	60217195	60218112	+	FtPinG0101151300.T01	FtPinG0101151300	Q8LE98/9.88E-55/ICR1_ARATH Interactor of constitutive active ROPs 1 OS=Arabidopsis thaliana OX=3702 GN=ICR1 PE=1 SV=1	unnamed protein product, partial [Vitis vinifera]
				Ft1	60237468	60238801	-	FtPinG0101151600.T01	FtPinG0101151600	Q9SQ80/7.36E-161/G2OX1_PEA Gibberellin 2-beta-dioxygenase 1 OS=Pisum sativum OX=3888 GN=GA2OX1 PE=1 SV=1	gibberellin 2-oxidase 1 [Rumex palustris]
				Ft1	60273545	60274317	-	FtPinG0101151800.T01	FtPinG0101151800	Q9WU63/5.01E-27/HEBP2_MOUSE Heme-binding protein 2 OS=Mus musculus OX=10090 GN=Hebp2 PE=1 SV=1	heme-binding protein 2-like [Prosopis alba]
				Ft1	60277125	60279955	-	FtPinG0101152200.T01	FtPinG0101152200	Q9C8L6/0/PPR80_ARATH Pentatricopeptide repeat-containing protein At1g53600, mitochondrial OS=Arabidopsis thaliana OX=3702 GN=PCMP-E63 PE=2 SV=2	PREDICTED: pentatricopeptide repeat-containing protein At1g53600, mitochondrial [Juglans regia]
				Ft1	60280525	60281664	+	FtPinG0101152300.T01	FtPinG0101152300	Q9LUD6/1.69E-93/PP230_ARATH Pentatricopeptide repeat-containing protein At3g14580, mitochondrial OS=Arabidopsis thaliana OX=3702 GN=At3g14580 PE=2 SV=1	hypothetical protein DM860_004085 [Cuscuta australis]
				Ft1	60282181	60286548	-	FtPinG0101152600.T01	FtPinG0101152600	Q93XX4/0/C2D61_ARATH C2 domain-containing protein At1g53590 OS=Arabidopsis thaliana OX=3702 GN=NTMC2T6.1 PE=1 SV=2	PREDICTED: C2 domain-containing protein At1g53590 isoform X1 [Vitis vinifera]
				Ft1	60293935	60294391	+	FtPinG0101152900.T01	FtPinG0101152900	P59467/4.2E-49/LBD23_ARATH LOB domain-containing protein 23 OS=Arabidopsis thaliana OX=3702 GN=LBD23 PE=1 SV=1	hypothetical protein Csa_2G373510 [Cucumis sativus]
				Ft1	60294839	60295582	-	FtPinG0101153200.T01	FtPinG0101153200	O04023/1.3E-31/SRC2_ARATH Protein SRC2 homolog OS=Arabidopsis thaliana OX=3702 GN=SRC2 PE=1 SV=1	protein SRC2 homolog [Spinacia oleracea]
				Ft1	60210963	60215291	+	FtPinG0101151100.T01	FtPinG0101151100	Q93YV5/2.96E-117/DA2_ARATH E3 ubiquitin-protein ligase DA2 OS=Arabidopsis thaliana OX=3702 GN=DA2 PE=1 SV=1	uncharacterized protein LOC18050087 [Citrus clementina]
				Ft1	60291415	60293405	+	FtPinG0101152700.T01	FtPinG0101152700	Q8L9S1/1.02E-24/R18AL_ARATH 60S ribosomal protein L18a-like protein OS=Arabidopsis thaliana OX=3702 GN=At1g29970 PE=2 SV=2	hypothetical protein EUGRSUZ_F03217 [Eucalyptus grandis]
Ft1	60700001	60800000	0.2845	Ft1	60721700	60722036	+	FtPinG0101165900.T01	FtPinG0101165900	NA	-
				Ft1	60736718	60739630	+	FtPinG0101166100.T01	FtPinG0101166100	Q9FLB0/0/RH18_ARATH DEAD-box ATP-dependent RNA helicase 18 OS=Arabidopsis thaliana OX=3702 GN=RH18 PE=2 SV=1	hypothetical protein CCACVL1_30681 [Corchorus capsularis]
				Ft1	60746242	60747189	-	FtPinG0101166400.T01	FtPinG0101166400	NA	-
				Ft1	60752663	60754181	+	FtPinG0101166500.T01	FtPinG0101166500	O22149/9.4E-73/PME17_ARATH Probable pectinesterase/pectinesterase inhibitor 17 OS=Arabidopsis thaliana OX=3702 GN=PME17 PE=2 SV=2	PREDICTED: probable pectinesterase/pectinesterase inhibitor 60 [Ipomoea nil]
				Ft1	60760580	60761038	-	FtPinG0101166800.T01	FtPinG0101166800	O22150/4.91E-32/SAU36_ARATH Auxin-responsive protein SAUR36 OS=Arabidopsis thaliana OX=3702 GN=SAUR36 PE=2 SV=1	PREDICTED: uncharacterized protein LOC101300951 [Fragaria vesca subsp. vesca]
				Ft1	60763552	60766979	+	FtPinG0101166900.T01	FtPinG0101166900	O22151/3.09E-147/GOS12_ARATH Golgi SNAP receptor complex member 1-2 OS=Arabidopsis thaliana OX=3702 GN=GOS12 PE=1 SV=2	Golgi SNAP receptor complex member 1-2 [Manihot esculenta]
				Ft1	60793186	60796480	+	FtPinG0101167500.T01	FtPinG0101167500	O22152/7.79E-89/YAB1_ARATH Axial regulator YABBY 1 OS=Arabidopsis thaliana OX=3702 GN=YAB1 PE=1 SV=1	PREDICTED: axial regulator YABBY 1 isoform X2 [Pyrus x bretschneideri]
				Ft1	60699457	60703958	-	FtPinG0101165600.T01	FtPinG0101165600	O04887/1.28E-158/PME2_CITSI Pectinesterase 2 OS=Citrus sinensis OX=2711 GN=PECS-2.1 PE=2 SV=1	PREDICTED: pectinesterase 2 [Beta vulgaris subsp. vulgaris]
Ft1	60800001	60900000	0.5203	Ft1	60803887	60805836	-	FtPinG0101168000.T01	FtPinG0101168000	Q9M5M7/4.51E-154/RL10_EUPES 60S ribosomal protein L10 OS=Euphorbia esula OX=3993 GN=RPL10 PE=2 SV=1	unknown [Lotus japonicus]
				Ft1	60807969	60809357	-	FtPinG0101168200.T01	FtPinG0101168200	F4KGE8/4.18E-40/GIL1_ARATH Protein GRAVITROPIC IN THE LIGHT 1 OS=Arabidopsis thaliana OX=3702 GN=GIL1 PE=1 SV=1	hypothetical protein SOVF_160980 [Spinacia oleracea]
				Ft1	60812543	60813457	+	FtPinG0101168300.T01	FtPinG0101168300	NA	PREDICTED: uncharacterized protein LOC109017787 [Juglans regia]
				Ft1	60825661	60827001	+	FtPinG0101168900.T01	FtPinG0101168900	Q1G3Q4/6.85E-59/RITF1_ARATH Protein RGF1 INDUCIBLE TRANSCRIPTION FACTOR 1 OS=Arabidopsis thaliana OX=3702 GN=RITF1 PE=1 SV=1	zinc finger protein [Macleaya cordata]
				Ft1	60834803	60838461	+	FtPinG0101169100.T01	FtPinG0101169100	Q84WW5/4.04E-98/VAP13_ARATH Vesicle-associated protein 1-3 OS=Arabidopsis thaliana OX=3702 GN=PVA13 PE=2 SV=1	vesicle-associated protein 1-3 [Ricinus communis]
				Ft1	60839952	60841236	+	FtPinG0101169300.T01	FtPinG0101169300	NA	-
				Ft1	60841957	60842654	-	FtPinG0101169600.T01	FtPinG0101169600	NA	BTB/POZ domain-containing protein NPY1-like [Chenopodium quinoa]
				Ft1	60843610	60845861	+	FtPinG0101169700.T01	FtPinG0101169700	NA	uncharacterized protein LOC18055134 [Citrus clementina]
				Ft1	60854725	60855561	+	FtPinG0180000421.T01	FtPinG0180000421	Q3EDF8/1.17E-50/PPR28_ARATH Pentatricopeptide repeat-containing protein At1g09900 OS=Arabidopsis thaliana OX=3702 GN=At1g09900 PE=2 SV=1	-
				Ft1	60855736	60856090	+	FtPinG0101170100.T01	FtPinG0101170100	NA	-
				Ft1	60898987	60901435	+	FtPinG0101170300.T01	FtPinG0101170300	O81316/5.87E-71/SCL6_ARATH Scarecrow-like protein 6 OS=Arabidopsis thaliana OX=3702 GN=SCL6 PE=1 SV=1	PREDICTED: scarecrow-like protein 27 [Vitis vinifera]
Ft1	60900001	61000000	0.6669	Ft1	60900578	60901751	+	FtPinG0101170500.T01	FtPinG0101170500	O81316/5.99E-76/SCL6_ARATH Scarecrow-like protein 6 OS=Arabidopsis thaliana OX=3702 GN=SCL6 PE=1 SV=1	scarecrow-like protein 6 [Camellia sinensis]
				Ft1	60920741	60924043	-	FtPinG0101171600.T01	FtPinG0101171600	Q5PP62/7.08E-97/SPX3_ARATH SPX domain-containing protein 3 OS=Arabidopsis thaliana OX=3702 GN=SPX3 PE=2 SV=1	SPX domain-containing protein 3 [Herrania umbratica]
				Ft1	60936886	60937817	+	FtPinG0101171900.T01	FtPinG0101171900	NA	PKS-NRPS hybrid synthetase CHGG_01239-like [Malus domestica]
				Ft1	60939707	60940004	+	FtPinG0101172300.T01	FtPinG0101172300	NA	-
				Ft1	60971182	60978186	-	FtPinG0101173200.T01	FtPinG0101173200	Q8GZ38/6.7E-56/UNE10_ARATH Transcription factor UNE10 OS=Arabidopsis thaliana OX=3702 GN=UNE10 PE=2 SV=1	transcription factor UNE10 [Ricinus communis]
				Ft1	60972201	60973127	+	FtPinG0180000422.T01	FtPinG0180000422	P10978/7.9E-50/POLX_TOBAC Retrovirus-related Pol polyprotein from transposon TNT 1-94 OS=Nicotiana tabacum OX=4097 PE=2 SV=1	Retrovirus-related Pol polyprotein from transposon TNT 1-94 [Artemisia annua]
				Ft1	60983471	60984241	-	FtPinG0101174400.T01	FtPinG0101174400	NA	uncharacterized protein LOC110601284 isoform X2 [Manihot esculenta]
				Ft1	60898987	60901435	+	FtPinG0101170300.T01	FtPinG0101170300	O81316/5.87E-71/SCL6_ARATH Scarecrow-like protein 6 OS=Arabidopsis thaliana OX=3702 GN=SCL6 PE=1 SV=1	PREDICTED: scarecrow-like protein 27 [Vitis vinifera]
				Ft1	60912037	60916600	-	FtPinG0101171000.T01	FtPinG0101171000	Q8VZ95/8.77E-112/VAP11_ARATH Vesicle-associated protein 1-1 OS=Arabidopsis thaliana OX=3702 GN=PVA11 PE=1 SV=1	PREDICTED: vesicle-associated protein 1-2 [Theobroma cacao]
				Ft1	60927696	60934502	-	FtPinG0101171800.T01	FtPinG0101171800	Q9FGK8/0/SC16B_ARATH Protein transport protein SEC16B homolog OS=Arabidopsis thaliana OX=3702 GN=SEC16B PE=1 SV=1	PREDICTED: protein transport protein SEC16B homolog [Vitis vinifera]
				Ft1	60947559	60948718	-	FtPinG0101172600.T01	FtPinG0101172600	Q9M202/8.2E-22/ZAT9_ARATH Zinc finger protein ZAT9 OS=Arabidopsis thaliana OX=3702 GN=ZAT9 PE=2 SV=1	PREDICTED: zinc finger protein ZAT9-like [Nicotiana sylvestris]
Ft1	61000001	61100000	0.5628	Ft1	61005784	61008054	+	FtPinG0101174500.T01	FtPinG0101174500	Q9FGN3/4.22E-113/FB290_ARATH F-box protein At5g51380 OS=Arabidopsis thaliana OX=3702 GN=At5g51380 PE=2 SV=1	F-box protein At5g51380-like [Chenopodium quinoa]
				Ft1	61008296	61010445	+	FtPinG0101174700.T01	FtPinG0101174700	NA	uncharacterized protein LOC112025829 [Quercus suber]
				Ft1	61009620	61010677	+	FtPinG0101174900.T01	FtPinG0101174900	NA	uncharacterized protein LOC112031709 [Quercus suber]
				Ft1	61015636	61017048	+	FtPinG0101175100.T01	FtPinG0101175100	P38389/2.19E-29/SC61B_ARATH Protein transport protein Sec61 subunit beta OS=Arabidopsis thaliana OX=3702 GN=At2g45070 PE=1 SV=1	protein transport protein Sec61 subunit beta-like [Abrus precatorius]
				Ft1	61018760	61019234	-	FtPinG0101175400.T01	FtPinG0101175400	NA	hypothetical protein BVRB_6g131500 [Beta vulgaris subsp. vulgaris]
				Ft1	61024435	61025589	-	FtPinG0101175600.T01	FtPinG0101175600	Q8GXL3/1.76E-68/SPL8_ARATH Squamosa promoter-binding-like protein 8 OS=Arabidopsis thaliana OX=3702 GN=SPL8 PE=1 SV=2	squamosa promoter-binding-like protein 8 [Hevea brasiliensis]
				Ft1	61035639	61040829	+	FtPinG0101175700.T01	FtPinG0101175700	Q8RXN4/8.76E-174/HIBC5_ARATH 3-hydroxyisobutyryl-CoA hydrolase-like protein 2, mitochondrial OS=Arabidopsis thaliana OX=3702 GN=At4g31810 PE=1 SV=1	3-hydroxyisobutyryl-CoA hydrolase-like protein 1, mitochondrial [Chenopodium quinoa]
				Ft1	61051659	61052596	+	FtPinG0101176100.T01	FtPinG0101176100	NA	-
				Ft1	61053708	61055686	-	FtPinG0101176400.T01	FtPinG0101176400	O23878/0/13S1_FAGES 13S globulin seed storage protein 1 OS=Fagopyrum esculentum OX=3617 GN=FA02 PE=2 SV=1	13S globulin [Fagopyrum esculentum]
				Ft1	61056440	61057174	+	FtPinG0101176500.T01	FtPinG0101176500	F4IV45/3.54E-29/CHR10_ARATH Probable helicase CHR10 OS=Arabidopsis thaliana OX=3702 GN=CHR10 PE=3 SV=1	PREDICTED: probable helicase CHR10, partial [Capsicum annuum]
				Ft1	61057997	61060453	+	FtPinG0101176700.T01	FtPinG0101176700	Q9LEX1/1.7E-11/CLB_ARATH Calcium-dependent lipid-binding protein OS=Arabidopsis thaliana OX=3702 GN=CLB PE=1 SV=1	synaptotagmin-5-like [Camellia sinensis]
				Ft1	61065464	61065957	+	FtPinG0101176900.T01	FtPinG0101176900	Q1ECF5/1.13E-39/PLI2B_ARATH LIM domain-containing protein PLIM2b OS=Arabidopsis thaliana OX=3702 GN=PLIM2B PE=1 SV=1	PREDICTED: LIM domain-containing protein PLIM2b-like [Juglans regia]
				Ft1	61068227	61070831	+	FtPinG0101177100.T01	FtPinG0101177100	O64644/4.08E-53/SAP18_ARATH Histone deacetylase complex subunit SAP18 OS=Arabidopsis thaliana OX=3702 GN=At2g45640 PE=1 SV=1	histone deacetylase complex subunit SAP18 [Herrania umbratica]
				Ft1	61072059	61074778	+	FtPinG0101177300.T01	FtPinG0101177300	Q9FJE6/4.54E-103/PP437_ARATH Putative pentatricopeptide repeat-containing protein At5g59900 OS=Arabidopsis thaliana OX=3702 GN=At5g59900 PE=3 SV=1	PREDICTED: pentatricopeptide repeat-containing protein At1g62914, mitochondrial-like isoform X1 [Nelumbo nucifera]
				Ft1	61072721	61074778	+	FtPinG0101177500.T01	FtPinG0101177500	Q9CAN5/1.76E-100/PPR98_ARATH Pentatricopeptide repeat-containing protein At1g63080, mitochondrial OS=Arabidopsis thaliana OX=3702 GN=At1g63080 PE=2 SV=1	-
				Ft1	61074539	61074969	+	FtPinG0101177900.T01	FtPinG0101177900	NA	-
				Ft1	61074726	61075903	+	FtPinG0101177900.T02	FtPinG0101177900	NA	-
				Ft1	61086592	61087022	-	FtPinG0101178400.T01	FtPinG0101178400	NA	Alpha/beta hydrolase-1 [Corchorus capsularis]
				Ft1	61087231	61088455	-	FtPinG0101178600.T01	FtPinG0101178600	Q9SHE8/7.81E-24/PSAF_ARATH Photosystem I reaction center subunit III, chloroplastic OS=Arabidopsis thaliana OX=3702 GN=PSAF PE=1 SV=1	At1g31330/T19E23_1 [Arabidopsis thaliana]
				Ft1	61088048	61088455	-	FtPinG0101178600.T02	FtPinG0101178600	Q9SHE8/7.87E-24/PSAF_ARATH Photosystem I reaction center subunit III, chloroplastic OS=Arabidopsis thaliana OX=3702 GN=PSAF PE=1 SV=1	At1g31330/T19E23_1 [Arabidopsis thaliana]
				Ft1	61041881	61049414	+	FtPinG0101175900.T01	FtPinG0101175900	F4IV45/0/CHR10_ARATH Probable helicase CHR10 OS=Arabidopsis thaliana OX=3702 GN=CHR10 PE=3 SV=1	PREDICTED: probable helicase CHR10 [Beta vulgaris subsp. vulgaris]
				Ft1	61041961	61049603	+	FtPinG0101175900.T02	FtPinG0101175900	F4IV45/0/CHR10_ARATH Probable helicase CHR10 OS=Arabidopsis thaliana OX=3702 GN=CHR10 PE=3 SV=1	PREDICTED: probable helicase CHR10 [Beta vulgaris subsp. vulgaris]
				Ft1	61095505	61101139	+	FtPinG0101178700.T01	FtPinG0101178700	NA	-
				Ft1	61077313	61081198	-	FtPinG0101178200.T01	FtPinG0101178200	O64645/1.31E-47/SOC1_ARATH MADS-box protein SOC1 OS=Arabidopsis thaliana OX=3702 GN=SOC1 PE=1 SV=1	MADS-box protein SOC1-like [Cynara cardunculus var. scolymus]
Ft1	61100001	61200000	0.7006	Ft1	61107452	61109429	-	FtPinG0101179200.T01	FtPinG0101179200	O23878/0/13S1_FAGES 13S globulin seed storage protein 1 OS=Fagopyrum esculentum OX=3617 GN=FA02 PE=2 SV=1	13S globulin [Fagopyrum esculentum]
				Ft1	61110183	61110917	+	FtPinG0101179300.T01	FtPinG0101179300	F4IV45/3.54E-29/CHR10_ARATH Probable helicase CHR10 OS=Arabidopsis thaliana OX=3702 GN=CHR10 PE=3 SV=1	PREDICTED: probable helicase CHR10, partial [Capsicum annuum]
				Ft1	61118673	61120044	+	FtPinG0101179700.T01	FtPinG0101179700	O23674/0/PKSA_ARATH Type III polyketide synthase A OS=Arabidopsis thaliana OX=3702 GN=PKSA PE=1 SV=1	chalcone synthase 2 [Fagopyrum tataricum]
				Ft1	61121793	61123763	+	FtPinG0101180100.T01	FtPinG0101180100	O23878/0/13S1_FAGES 13S globulin seed storage protein 1 OS=Fagopyrum esculentum OX=3617 GN=FA02 PE=2 SV=1	13S globulin [Fagopyrum esculentum]
				Ft1	61131583	61131951	-	FtPinG0101180800.T01	FtPinG0101180800	A0A178VEK7/7.34E-28/DUO1_ARATH Transcription factor DUO1 OS=Arabidopsis thaliana OX=3702 GN=DUO1 PE=1 SV=1	PREDICTED: transcription factor MYB29-like [Ipomoea nil]
				Ft1	61147330	61148865	-	FtPinG0101181000.T01	FtPinG0101181000	NA	PREDICTED: uncharacterized protein LOC104905296 [Beta vulgaris subsp. vulgaris]
				Ft1	61149743	61150728	+	FtPinG0101181100.T01	FtPinG0101181100	NA	cucumber peeling cupredoxin-like [Glycine soja]
				Ft1	61153422	61159337	+	FtPinG0101181300.T01	FtPinG0101181300	Q9LEX1/0/CLB_ARATH Calcium-dependent lipid-binding protein OS=Arabidopsis thaliana OX=3702 GN=CLB PE=1 SV=1	synaptotagmin-5-like [Camellia sinensis]
				Ft1	61167359	61168735	-	FtPinG0180000423.T01	FtPinG0180000423	NA	uncharacterized protein LOC110686500 [Chenopodium quinoa]
				Ft1	61175744	61177423	+	FtPinG0101181900.T01	FtPinG0101181900	Q9C8T7/2.85E-93/PP101_ARATH Pentatricopeptide repeat-containing protein At1g63330 OS=Arabidopsis thaliana OX=3702 GN=At1g63330 PE=2 SV=2	hypothetical protein BRARA_J00731 [Brassica rapa]
				Ft1	61177416	61177769	+	FtPinG0101182100.T01	FtPinG0101182100	NA	-
				Ft1	61179533	61184937	-	FtPinG0101182400.T01	FtPinG0101182400	O64645/1.57E-81/SOC1_ARATH MADS-box protein SOC1 OS=Arabidopsis thaliana OX=3702 GN=SOC1 PE=1 SV=1	suppressor of overexpression of constans 1 [Gypsophila paniculata]
				Ft1	61198219	61204708	+	FtPinG0101182500.T01	FtPinG0101182500	Q9LLL8/0/SBT4E_ARATH Subtilisin-like protease SBT4.14 OS=Arabidopsis thaliana OX=3702 GN=SBT4.14 PE=2 SV=1	subtilisin-like protease SBT4.14 [Chenopodium quinoa]
				Ft1	61095505	61101139	+	FtPinG0101178700.T01	FtPinG0101178700	NA	-
				Ft1	61111778	61113957	-	FtPinG0101179600.T01	FtPinG0101179600	Q8LDK3/2.87E-26/NDUB2_ARATH NADH dehydrogenase [ubiquinone] 1 beta subcomplex subunit 2 OS=Arabidopsis thaliana OX=3702 GN=At1g76200 PE=1 SV=1	NADH dehydrogenase [ubiquinone] 1 beta subcomplex subunit 2-like [Chenopodium quinoa]
				Ft1	61124993	61128857	-	FtPinG0101180400.T01	FtPinG0101180400	Q0JB88/0/DJA6_ORYSJ Chaperone protein dnaJ A6 OS=Oryza sativa subsp. japonica OX=39947 GN=DJA6 PE=1 SV=1	dnaJ protein homolog 2-like isoform X1 [Abrus precatorius]
				Ft1	61160934	61163595	+	FtPinG0101181700.T01	FtPinG0101181700	O64644/1.99E-55/SAP18_ARATH Histone deacetylase complex subunit SAP18 OS=Arabidopsis thaliana OX=3702 GN=At2g45640 PE=1 SV=1	histone deacetylase complex subunit SAP18 [Herrania umbratica]
Ft1	61200001	61300000	0.7382	Ft1	61198219	61204708	+	FtPinG0101182500.T01	FtPinG0101182500	Q9LLL8/0/SBT4E_ARATH Subtilisin-like protease SBT4.14 OS=Arabidopsis thaliana OX=3702 GN=SBT4.14 PE=2 SV=1	subtilisin-like protease SBT4.14 [Chenopodium quinoa]
				Ft1	61212383	61213440	+	FtPinG0101182900.T01	FtPinG0101182900	B5BT18/9.67E-32/BTAF1_ARATH TATA-binding protein-associated factor BTAF1 OS=Arabidopsis thaliana OX=3702 GN=BTAF1 PE=1 SV=1	TATA-binding protein-associated factor BTAF1-like [Carica papaya]
				Ft1	61221360	61226064	+	FtPinG0101183300.T01	FtPinG0101183300	P93733/0/PLDB1_ARATH Phospholipase D beta 1 OS=Arabidopsis thaliana OX=3702 GN=PLDBETA1 PE=1 SV=4	phospholipase D beta 1-like isoform X2 [Durio zibethinus]
				Ft1	61231167	61234576	-	FtPinG0101183800.T01	FtPinG0101183800	Q8S8S1/4.2E-127/PEX16_ARATH Peroxisome biogenesis protein 16 OS=Arabidopsis thaliana OX=3702 GN=PEX16 PE=1 SV=1	peroxisome biogenesis protein 16 [Jatropha curcas]
				Ft1	61253828	61256233	+	FtPinG0101184100.T01	FtPinG0101184100	NA	PREDICTED: uncharacterized protein LOC104891811 [Beta vulgaris subsp. vulgaris]
				Ft1	61257761	61258725	-	FtPinG0101184400.T01	FtPinG0101184400	Q6ICW6/7.16E-47/WNK11_ARATH Probable serine/threonine-protein kinase WNK11 OS=Arabidopsis thaliana OX=3702 GN=WNK11 PE=2 SV=1	probable serine/threonine-protein kinase WNK11 [Prosopis alba]
				Ft1	61269727	61274055	+	FtPinG0101184700.T01	FtPinG0101184700	Q93WV0/3.99E-171/WRK20_ARATH Probable WRKY transcription factor 20 OS=Arabidopsis thaliana OX=3702 GN=WRKY20 PE=2 SV=1	WRKY transcription factor [Fagopyrum tataricum]
				Ft1	61277853	61278485	-	FtPinG0101185200.T01	FtPinG0101185200	NA	hypothetical protein CDL15_Pgr029055 [Punica granatum]
				Ft1	61284028	61291209	+	FtPinG0101185300.T02	FtPinG0101185300	P15170/1.05E-173/ERF3A_HUMAN Eukaryotic peptide chain release factor GTP-binding subunit ERF3A OS=Homo sapiens OX=9606 GN=GSPT1 PE=1 SV=1	eukaryotic peptide chain release factor GTP-binding subunit ERF3A-like isoform X3 [Manihot esculenta]
				Ft1	61284028	61291352	+	FtPinG0101185300.T01	FtPinG0101185300	P15170/1.31E-173/ERF3A_HUMAN Eukaryotic peptide chain release factor GTP-binding subunit ERF3A OS=Homo sapiens OX=9606 GN=GSPT1 PE=1 SV=1	eukaryotic peptide chain release factor GTP-binding subunit ERF3A-like isoform X3 [Manihot esculenta]
				Ft1	61226885	61228785	-	FtPinG0101183600.T01	FtPinG0101183600	Q5FVB0/4.23E-25/ATX10_XENTR Ataxin-10 OS=Xenopus tropicalis OX=8364 GN=atxn10 PE=2 SV=1	ataxin-10-like [Chenopodium quinoa]
				Ft1	61241570	61243510	-	FtPinG0101184000.T02	FtPinG0101184000	NA	hypothetical protein [Fallopia multiflora]
				Ft1	61241570	61243791	-	FtPinG0101184000.T01	FtPinG0101184000	Q94EH2/1.4E-69/TI222_ARATH Chloroplastic import inner membrane translocase subunit TIM22-2 OS=Arabidopsis thaliana OX=3702 GN=TIM22-2 PE=1 SV=1	hypothetical protein [Fallopia multiflora]
				Ft1	61275587	61277079	+	FtPinG0101184900.T01	FtPinG0101184900	NA	uncharacterized protein LOC110419099 [Herrania umbratica]
				Ft1	61206150	61212686	+	FtPinG0101182700.T01	FtPinG0101182700	B5BT18/0/BTAF1_ARATH TATA-binding protein-associated factor BTAF1 OS=Arabidopsis thaliana OX=3702 GN=BTAF1 PE=1 SV=1	PREDICTED: TATA-binding protein-associated factor BTAF1 [Beta vulgaris subsp. vulgaris]
Ft1	61300001	61400000	0.6033	Ft1	61313289	61316036	-	FtPinG0101186000.T01	FtPinG0101186000	Q9C637/1.67E-148/RLP6_ARATH Receptor-like protein 6 OS=Arabidopsis thaliana OX=3702 GN=RLP6 PE=3 SV=1	PREDICTED: receptor-like protein 12 [Beta vulgaris subsp. vulgaris]
				Ft1	61318171	61321050	+	FtPinG0101186100.T01	FtPinG0101186100	Q9C699/2.82E-139/RLP7_ARATH Receptor-like protein 7 OS=Arabidopsis thaliana OX=3702 GN=RLP7 PE=3 SV=2	PREDICTED: receptor-like protein 12 [Beta vulgaris subsp. vulgaris]
				Ft1	61320391	61321050	+	FtPinG0101186300.T01	FtPinG0101186300	Q5MR23/4.01E-43/9DC3_SOLPI Receptor-like protein 9DC3 OS=Solanum pimpinellifolium OX=4084 GN=9DC3 PE=3 SV=1	PREDICTED: LOW QUALITY PROTEIN: receptor-like protein 12 [Capsicum annuum]
				Ft1	61323519	61324043	+	FtPinG0101186500.T01	FtPinG0101186500	NA	rRNA-processing protein fcf2-like [Olea europaea var. sylvestris]
				Ft1	61327531	61328104	+	FtPinG0101186700.T01	FtPinG0101186700	NA	zinc finger protein GIS3 [Jatropha curcas]
				Ft1	61335567	61338491	-	FtPinG0101187000.T01	FtPinG0101187000	Q9T0D6/3.28E-26/PP306_ARATH Pentatricopeptide repeat-containing protein At4g11690 OS=Arabidopsis thaliana OX=3702 GN=At4g11690 PE=2 SV=1	-
				Ft1	61335802	61338491	-	FtPinG0101187000.T02	FtPinG0101187000	Q9T0D6/3.28E-26/PP306_ARATH Pentatricopeptide repeat-containing protein At4g11690 OS=Arabidopsis thaliana OX=3702 GN=At4g11690 PE=2 SV=1	-
				Ft1	61337153	61337266	-	FtPinG0101187200.T01	FtPinG0101187200	NA	-
				Ft1	61337331	61337743	-	FtPinG0101187400.T01	FtPinG0101187400	Q9CAN5/1.42E-19/PPR98_ARATH Pentatricopeptide repeat-containing protein At1g63080, mitochondrial OS=Arabidopsis thaliana OX=3702 GN=At1g63080 PE=2 SV=1	PREDICTED: LOW QUALITY PROTEIN: pentatricopeptide repeat-containing protein At3g22470, mitochondrial-like [Solanum tuberosum]
				Ft1	61358885	61361830	+	FtPinG0101187500.T01	FtPinG0101187500	Q9HGI8/2.51E-76/ERF3_KLULA Eukaryotic peptide chain release factor GTP-binding subunit OS=Kluyveromyces lactis (strain ATCC 8585 / CBS 2359 / DSM 70799 / NBRC 1267 / NRRL Y-1140 / WM37) OX=284590 GN=SUP35 PE=3 SV=1	PREDICTED: eukaryotic peptide chain release factor GTP-binding subunit ERF3A, partial [Oryza brachyantha]
				Ft1	61362171	61363878	-	FtPinG0101187800.T01	FtPinG0101187800	NA	-
				Ft1	61366241	61366887	-	FtPinG0101188000.T01	FtPinG0101188000	Q9SI78/1.6E-32/PPR93_ARATH Pentatricopeptide repeat-containing protein At1g62720 OS=Arabidopsis thaliana OX=3702 GN=At1g62720 PE=2 SV=1	-
				Ft1	61366748	61367260	-	FtPinG0101188200.T01	FtPinG0101188200	Q9LQ16/3.59E-24/PPR94_ARATH Pentatricopeptide repeat-containing protein At1g62910 OS=Arabidopsis thaliana OX=3702 GN=At1g62910 PE=2 SV=1	PREDICTED: LOW QUALITY PROTEIN: pentatricopeptide repeat-containing protein At3g22470, mitochondrial-like [Solanum tuberosum]
				Ft1	61378307	61379037	-	FtPinG0101188400.T01	FtPinG0101188400	Q9LFC5/5.36E-17/PP360_ARATH Pentatricopeptide repeat-containing protein At5g01110 OS=Arabidopsis thaliana OX=3702 GN=At5g01110 PE=2 SV=1	-
				Ft1	61378636	61380174	-	FtPinG0101188600.T01	FtPinG0101188600	P0C7Q7/6.07E-84/PPR38_ARATH Putative pentatricopeptide repeat-containing protein At1g12700, mitochondrial OS=Arabidopsis thaliana OX=3702 GN=At1g12700 PE=3 SV=1	pentatricopeptide repeat-containing protein At3g22670, mitochondrial [Populus trichocarpa]
				Ft1	61389129	61389786	-	FtPinG0101189200.T01	FtPinG0101189200	Q9CAN0/8.04E-17/PPR99_ARATH Pentatricopeptide repeat-containing protein At1g63130, mitochondrial OS=Arabidopsis thaliana OX=3702 GN=At1g63130 PE=2 SV=1	-
				Ft1	61393805	61395935	+	FtPinG0101189500.T01	FtPinG0101189500	NA	-
				Ft1	61389382	61390932	-	FtPinG0101189400.T01	FtPinG0101189400	Q6NQ83/3.91E-82/PP247_ARATH Pentatricopeptide repeat-containing protein At3g22470, mitochondrial OS=Arabidopsis thaliana OX=3702 GN=At3g22470 PE=1 SV=1	putative pentatricopeptide repeat-containing protein At1g12700, mitochondrial [Chenopodium quinoa]
				Ft1	61390452	61390932	-	FtPinG0101189400.T02	FtPinG0101189400	NA	putative pentatricopeptide repeat-containing protein At1g12700, mitochondrial [Chenopodium quinoa]
Ft1	61400001	61500000	0.6474	Ft1	61435706	61437176	-	FtPinG0101192000.T01	FtPinG0101192000	Q9FNL2/1.55E-41/PP418_ARATH Pentatricopeptide repeat-containing protein At5g46100 OS=Arabidopsis thaliana OX=3702 GN=At5g46100 PE=2 SV=1	pentatricopeptide repeat-containing protein At3g22470, mitochondrial-like [Papaver somniferum]
				Ft1	61437279	61438420	-	FtPinG0101192200.T01	FtPinG0101192200	Q3ECK2/4.95E-36/PPR92_ARATH Pentatricopeptide repeat-containing protein At1g62680, mitochondrial OS=Arabidopsis thaliana OX=3702 GN=At1g62680 PE=2 SV=2	putative pentatricopeptide repeat-containing protein At1g12700, mitochondrial [Chenopodium quinoa]
				Ft1	61452935	61454401	+	FtPinG0101192700.T01	FtPinG0101192700	NA	phytoene dehydrogenase, chloroplastic/chromoplastic [Spinacia oleracea]
				Ft1	61457743	61464516	+	FtPinG0101192900.T01	FtPinG0101192900	Q9SUA1/5.29E-101/DEKP3_ARATH DEK domain-containing chromatin-associated protein 3 OS=Arabidopsis thaliana OX=3702 GN=DEK3 PE=1 SV=1	DNA ligase 1 isoform X2 [Camellia sinensis]
				Ft1	61466612	61468185	+	FtPinG0101193500.T01	FtPinG0101193500	O23310/1.59E-76/NFYB3_ARATH Nuclear transcription factor Y subunit B-3 OS=Arabidopsis thaliana OX=3702 GN=NFYB3 PE=1 SV=1	nuclear transcription factor Y subunit B-3 [Jatropha curcas]
				Ft1	61469831	61470589	+	FtPinG0101193700.T01	FtPinG0101193700	NA	PREDICTED: protein TIC 20-v, chloroplastic [Beta vulgaris subsp. vulgaris]
				Ft1	61490513	61491944	+	FtPinG0101193900.T01	FtPinG0101193900	Q9SU13/3.7E-146/FLA2_ARATH Fasciclin-like arabinogalactan protein 2 OS=Arabidopsis thaliana OX=3702 GN=FLA2 PE=2 SV=1	Fasciclin-like arabinogalactan protein [Actinidia chinensis var. chinensis]
				Ft1	61499890	61503160	-	FtPinG0101194200.T01	FtPinG0101194200	Q94B74/1.63E-108/NUDT2_ARATH Nudix hydrolase 2 OS=Arabidopsis thaliana OX=3702 GN=NUDT2 PE=1 SV=1	PREDICTED: nudix hydrolase 10-like [Pyrus x bretschneideri]
				Ft1	61406677	61407763	-	FtPinG0101190200.T02	FtPinG0101190200	NA	putative pentatricopeptide repeat-containing protein At1g12700, mitochondrial [Chenopodium quinoa]
				Ft1	61406912	61409644	-	FtPinG0101190200.T01	FtPinG0101190200	Q0WKZ3/7.87E-47/PP105_ARATH Pentatricopeptide repeat-containing protein At1g64580 OS=Arabidopsis thaliana OX=3702 GN=At1g64580 PE=2 SV=1	putative pentatricopeptide repeat-containing protein At1g12700, mitochondrial [Chenopodium quinoa]
				Ft1	61438973	61441007	-	FtPinG0101192400.T01	FtPinG0101192400	NA	PREDICTED: uncharacterized protein LOC108489560 [Gossypium arboreum]
Ft1	61500001	61600000	0.589	Ft1	61499890	61503160	-	FtPinG0101194200.T01	FtPinG0101194200	Q94B74/1.63E-108/NUDT2_ARATH Nudix hydrolase 2 OS=Arabidopsis thaliana OX=3702 GN=NUDT2 PE=1 SV=1	PREDICTED: nudix hydrolase 10-like [Pyrus x bretschneideri]
				Ft1	61509336	61517003	+	FtPinG0101194300.T01	FtPinG0101194300	Q9FE17/0/SIR1_ARATH NAD-dependent protein deacetylase SRT1 OS=Arabidopsis thaliana OX=3702 GN=SRT1 PE=2 SV=1	PREDICTED: NAD-dependent protein deacetylase SRT1 isoform X1 [Beta vulgaris subsp. vulgaris]
				Ft1	61523300	61525709	+	FtPinG0101194700.T01	FtPinG0101194700	NA	uncharacterized protein LOC114307365 [Camellia sinensis]
				Ft1	61525232	61527797	+	FtPinG0101194900.T01	FtPinG0101194900	NA	uncharacterized protein LOC110735513 [Chenopodium quinoa]
				Ft1	61529604	61534876	-	FtPinG0101195200.T01	FtPinG0101195200	P94464/3.15E-60/RSMB_BACSU Probable ribosomal RNA small subunit methyltransferase B OS=Bacillus subtilis (strain 168) OX=224308 GN=rsmB PE=3 SV=2	uncharacterized protein LOC110707013 [Chenopodium quinoa]
				Ft1	61535038	61535879	+	FtPinG0101195300.T01	FtPinG0101195300	Q9C6H3/4.2E-17/SINL2_ARATH E3 ubiquitin-protein ligase SINA-like 2 OS=Arabidopsis thaliana OX=3702 GN=At1g66620 PE=2 SV=1	hypothetical protein SOVF_060300 [Spinacia oleracea]
				Ft1	61536012	61536461	+	FtPinG0180000424.T01	FtPinG0180000424	NA	-
				Ft1	61548326	61550156	+	FtPinG0101195500.T04	FtPinG0101195500	NA	-
				Ft1	61548326	61550726	+	FtPinG0101195500.T03	FtPinG0101195500	NA	-
				Ft1	61548326	61550765	+	FtPinG0101195500.T02	FtPinG0101195500	NA	-
				Ft1	61548326	61551372	+	FtPinG0101195500.T01	FtPinG0101195500	NA	-
				Ft1	61579424	61584331	+	FtPinG0101195900.T01	FtPinG0101195900	Q9FIK7/0/THIC2_ARATH Probable acetyl-CoA acetyltransferase, cytosolic 2 OS=Arabidopsis thaliana OX=3702 GN=At5g47720 PE=2 SV=1	acetyl-CoA acetyltransferase, cytosolic 1-like [Chenopodium quinoa]
				Ft1	61519279	61523676	+	FtPinG0101194500.T01	FtPinG0101194500	NA	unnamed protein product, partial [Vitis vinifera]
				Ft1	61591853	61607712	+	FtPinG0101196100.T01	FtPinG0101196100	Q8GY23/0/UPL1_ARATH E3 ubiquitin-protein ligase UPL1 OS=Arabidopsis thaliana OX=3702 GN=UPL1 PE=1 SV=3	E3 ubiquitin-protein ligase UPL1 [Jatropha curcas]
Ft1	61600001	61700000	0.5759	Ft1	61610228	61612594	+	FtPinG0101196300.T01	FtPinG0101196300	O22633/1.57E-32/NOI4_ARATH Protein NOI4 OS=Arabidopsis thaliana OX=3702 GN=NOI4 PE=1 SV=1	PREDICTED: RPM1-interacting protein 4 [Beta vulgaris subsp. vulgaris]
				Ft1	61614670	61616040	+	FtPinG0101196500.T01	FtPinG0101196500	NA	-
				Ft1	61616677	61620009	+	FtPinG0101196700.T01	FtPinG0101196700	NA	uncharacterized protein LOC110711010 [Chenopodium quinoa]
				Ft1	61626803	61628153	-	FtPinG0101197200.T01	FtPinG0101197200	Q9M1J2/6.01E-95/RPE5A_ARATH DNA-directed RNA polymerase V subunit 5A OS=Arabidopsis thaliana OX=3702 GN=NRPE5A PE=1 SV=1	DNA-directed RNA polymerase V subunit 5A-like [Malus domestica]
				Ft1	61629878	61630270	-	FtPinG0101197600.T01	FtPinG0101197600	NA	-
				Ft1	61630702	61633143	+	FtPinG0101197700.T01	FtPinG0101197700	Q8VY91/1.1E-66/RR6_ARATH 30S ribosomal protein S6 alpha, chloroplastic OS=Arabidopsis thaliana OX=3702 GN=RPS6 PE=2 SV=1	hypothetical protein AALP_AA6G205400 [Arabis alpina]
				Ft1	61637798	61640895	-	FtPinG0101198200.T01	FtPinG0101198200	F4JVA9/2.72E-22/SFH2_ARATH Phosphatidylinositol/phosphatidylcholine transfer protein SFH2 OS=Arabidopsis thaliana OX=3702 GN=SFH2 PE=3 SV=1	phosphatidylinositol/phosphatidylcholine transfer protein SFH2 [Spinacia oleracea]
				Ft1	61654485	61657029	-	FtPinG0101198400.T01	FtPinG0101198400	Q39183/0/D6KL2_ARATH Serine/threonine-protein kinase D6PKL2 OS=Arabidopsis thaliana OX=3702 GN=D6PKL2 PE=1 SV=1	PREDICTED: serine/threonine-protein kinase D6PKL1 [Beta vulgaris subsp. vulgaris]
				Ft1	61662678	61666571	-	FtPinG0101198600.T01	FtPinG0101198600	Q32L22/4.83E-85/RPAC1_BOVIN DNA-directed RNA polymerases I and III subunit RPAC1 OS=Bos taurus OX=9913 GN=POLR1C PE=2 SV=1	DNA-directed RNA polymerases I and III subunit rpac1-like [Spinacia oleracea]
				Ft1	61675579	61677429	-	FtPinG0101199200.T01	FtPinG0101199200	Q8W034/6.93E-47/RNP1_ARATH Heterogeneous nuclear ribonucleoprotein 1 OS=Arabidopsis thaliana OX=3702 GN=RNP1 PE=1 SV=1	heterogeneous nuclear ribonucleoprotein 1-like [Cucurbita maxima]
				Ft1	61679423	61680274	-	FtPinG0101199400.T01	FtPinG0101199400	P10978/8.2E-134/POLX_TOBAC Retrovirus-related Pol polyprotein from transposon TNT 1-94 OS=Nicotiana tabacum OX=4097 PE=2 SV=1	Retrovirus-related Pol polyprotein from transposon TNT 1-94 [Cajanus cajan]
				Ft1	61688543	61690785	+	FtPinG0101199900.T01	FtPinG0101199900	D3ZXD8/7.07E-14/TM245_RAT Transmembrane protein 245 OS=Rattus norvegicus OX=10116 GN=Tmem245 PE=1 SV=1	uncharacterized protein LOC110782065 isoform X2 [Spinacia oleracea]
				Ft1	61635270	61637301	+	FtPinG0101197900.T01	FtPinG0101197900	Q9LVQ4/3.42E-131/Y5586_ARATH WEB family protein At5g55860 OS=Arabidopsis thaliana OX=3702 GN=At5g55860 PE=1 SV=1	WEB family protein At5g55860-like [Cucurbita moschata]
				Ft1	61667583	61669698	-	FtPinG0101198800.T01	FtPinG0101198800	Q9FG71/3.78E-96/EMC89_ARATH ER membrane protein complex subunit 8/9 homolog OS=Arabidopsis thaliana OX=3702 GN=EMB2731 PE=2 SV=1	PREDICTED: ER membrane protein complex subunit 8/9 homolog [Juglans regia]
				Ft1	61684505	61687293	+	FtPinG0101199700.T01	FtPinG0101199700	Q9LK50/0/AB26G_ARATH ABC transporter G family member 26 OS=Arabidopsis thaliana OX=3702 GN=ABCG26 PE=2 SV=2	PREDICTED: ABC transporter G family member 26 [Beta vulgaris subsp. vulgaris]
				Ft1	61591853	61607712	+	FtPinG0101196100.T01	FtPinG0101196100	Q8GY23/0/UPL1_ARATH E3 ubiquitin-protein ligase UPL1 OS=Arabidopsis thaliana OX=3702 GN=UPL1 PE=1 SV=3	E3 ubiquitin-protein ligase UPL1 [Jatropha curcas]
Ft1	61700001	61800000	0.4259	Ft1	61710164	61710360	+	FtPinG0101200100.T01	FtPinG0101200100	NA	-
				Ft1	61713185	61714009	-	FtPinG0101200800.T01	FtPinG0101200800	Q8I7P9/7.63E-26/POL5_DROME Retrovirus-related Pol polyprotein from transposon opus OS=Drosophila melanogaster OX=7227 GN=pol PE=4 SV=1	reverse transcriptase [Corchorus capsularis]
				Ft1	61726582	61729420	+	FtPinG0101200900.T01	FtPinG0101200900	P49351/0/FPPS1_LUPAL Farnesyl pyrophosphate synthase 1 OS=Lupinus albus OX=3870 GN=FPS1 PE=2 SV=1	farnesyl diphosphate synthase [Allium sativum]
				Ft1	61731838	61734006	+	FtPinG0101201100.T01	FtPinG0101201100	Q4JHN6/1.16E-167/FPS_PANGI Farnesyl pyrophosphate synthase OS=Panax ginseng OX=4054 GN=FPS PE=2 SV=1	farnesyl diphosphate synthase [Allium sativum]
				Ft1	61735448	61736095	+	FtPinG0101201500.T01	FtPinG0101201500	NA	uncharacterized protein LOC101502240 isoform X1 [Cicer arietinum]
				Ft1	61736418	61739982	+	FtPinG0101201700.T01	FtPinG0101201700	Q48F95/1.76E-11/RECX_PSE14 Regulatory protein RecX OS=Pseudomonas savastanoi pv. phaseolicola (strain 1448A / Race 6) OX=264730 GN=recX PE=3 SV=1	uncharacterized protein LOC111992158 [Quercus suber]
				Ft1	61741496	61744915	-	FtPinG0101202000.T01	FtPinG0101202000	F4K6B8/0/RGI4_ARATH Leucine-rich repeat receptor-like serine/threonine-protein kinase RGI4 OS=Arabidopsis thaliana OX=3702 GN=RGI4 PE=1 SV=1	LRR receptor-like serine/threonine-protein kinase [Quercus suber]
				Ft1	61753409	61754503	+	FtPinG0101202100.T01	FtPinG0101202100	Q84W65/1.53E-121/SUFE1_ARATH SufE-like protein 1, chloroplastic/mitochondrial OS=Arabidopsis thaliana OX=3702 GN=SUFE1 PE=1 SV=2	sufE-like protein 1, chloroplastic/mitochondrial [Solanum pennellii]
				Ft1	61756094	61759528	-	FtPinG0101202400.T01	FtPinG0101202400	NA	PREDICTED: protein YLS9-like [Populus euphratica]
				Ft1	61761590	61762735	+	FtPinG0101202500.T01	FtPinG0101202500	Q39214/5.81E-13/RPM1_ARATH Disease resistance protein RPM1 OS=Arabidopsis thaliana OX=3702 GN=RPM1 PE=1 SV=1	disease resistance protein RPM1-like [Camellia sinensis]
				Ft1	61763874	61765930	+	FtPinG0101202700.T01	FtPinG0101202700	Q921Y2/2.16E-67/IMP3_MOUSE U3 small nucleolar ribonucleoprotein protein IMP3 OS=Mus musculus OX=10090 GN=Imp3 PE=2 SV=1	PREDICTED: U3 small nucleolar ribonucleoprotein protein IMP3 [Eucalyptus grandis]
				Ft1	61776822	61777443	+	FtPinG0101203100.T01	FtPinG0101203100	NA	-
				Ft1	61780494	61781974	+	FtPinG0101203300.T01	FtPinG0101203300	Q6VEU3/3.03E-84/PNO1_DANRE RNA-binding protein PNO1 OS=Danio rerio OX=7955 GN=pno1 PE=2 SV=2	RNA-binding protein pno1-like [Malus domestica]
				Ft1	61785334	61786523	+	FtPinG0101203500.T01	FtPinG0101203500	Q6BJ75/9.4E-79/PNO1_DEBHA Pre-rRNA-processing protein PNO1 OS=Debaryomyces hansenii (strain ATCC 36239 / CBS 767 / BCRC 21394 / JCM 1990 / NBRC 0083 / IGC 2968) OX=284592 GN=PNO1 PE=3 SV=1	PREDICTED: RNA-binding protein pno1-like [Vigna angularis]
				Ft1	61787173	61787637	-	FtPinG0101203800.T01	FtPinG0101203800	Q9FYB5/4.75E-23/DNJ11_ARATH Chaperone protein dnaJ 11, chloroplastic OS=Arabidopsis thaliana OX=3702 GN=ATJ11 PE=1 SV=2	PREDICTED: chaperone protein dnaJ 11, chloroplastic [Vitis vinifera]
				Ft1	61792774	61796095	+	FtPinG0101203900.T01	FtPinG0101203900	Q9FKT8/0/COX15_ARATH Cytochrome c oxidase assembly protein COX15 OS=Arabidopsis thaliana OX=3702 GN=COX15 PE=2 SV=1	cytochrome c oxidase assembly protein COX15-like isoform X1 [Chenopodium quinoa]
				Ft1	61794985	61795703	-	FtPinG0101204200.T01	FtPinG0101204200	NA	cytochrome c oxidase assembly protein COX15 [Spinacia oleracea]
				Ft1	61796920	61798642	-	FtPinG0101204400.T01	FtPinG0101204400	Q9SSF1/2.03E-60/SMD1A_ARATH Small nuclear ribonucleoprotein SmD1a OS=Arabidopsis thaliana OX=3702 GN=SMD1A PE=3 SV=1	hypothetical protein Ahy_A06g026517 [Arachis hypogaea]
				Ft1	61767361	61769675	-	FtPinG0101203000.T01	FtPinG0101203000	Q680K8/2.07E-133/Y1576_ARATH BTB/POZ domain-containing protein At1g55760 OS=Arabidopsis thaliana OX=3702 GN=At1g55760 PE=2 SV=1	BTB/POZ domain-containing protein [Vitis vinifera]
				Ft1	61734247	61734976	-	FtPinG0101201400.T01	FtPinG0101201400	Q9M7Q2/1.86E-11/AI5L7_ARATH ABSCISIC ACID-INSENSITIVE 5-like protein 7 OS=Arabidopsis thaliana OX=3702 GN=ABF4 PE=1 SV=1	PREDICTED: G-box-binding factor 4 [Vitis vinifera]
Ft1	61800001	61900000	0.403	Ft1	61803987	61816311	-	FtPinG0101204600.T01	FtPinG0101204600	F4JC97/0/PSME4_ARATH Proteasome activator subunit 4 OS=Arabidopsis thaliana OX=3702 GN=PA200 PE=2 SV=2	proteasome activator subunit 4 isoform X2 [Spinacia oleracea]
				Ft1	61803987	61816311	-	FtPinG0101204600.T02	FtPinG0101204600	F4JC97/0/PSME4_ARATH Proteasome activator subunit 4 OS=Arabidopsis thaliana OX=3702 GN=PA200 PE=2 SV=2	proteasome activator subunit 4 isoform X2 [Spinacia oleracea]
				Ft1	61818904	61822873	-	FtPinG0101205000.T01	FtPinG0101205000	Q9FKT5/0/THOC3_ARATH THO complex subunit 3 OS=Arabidopsis thaliana OX=3702 GN=THO3 PE=1 SV=1	THO complex subunit 3 [Helianthus annuus]
				Ft1	61827994	61831923	+	FtPinG0101205100.T01	FtPinG0101205100	Q0WLR1/1.65E-139/QKIL1_ARATH KH domain-containing protein At4g26480 OS=Arabidopsis thaliana OX=3702 GN=At4g26480 PE=2 SV=1	PREDICTED: KH domain-containing protein At5g56140 isoform X2 [Beta vulgaris subsp. vulgaris]
				Ft1	61853363	61858995	+	FtPinG0101205300.T01	FtPinG0101205300	Q501H5/0/SFH13_ARATH Phosphatidylinositol/phosphatidylcholine transfer protein SFH13 OS=Arabidopsis thaliana OX=3702 GN=SFH13 PE=2 SV=1	PREDICTED: phosphatidylinositol/phosphatidylcholine transfer protein SFH13 [Vitis vinifera]
				Ft1	61859453	61862984	-	FtPinG0101205800.T01	FtPinG0101205800	Q9FKT0/0/ARP8_ARATH Actin-related protein 8 OS=Arabidopsis thaliana OX=3702 GN=ARP8 PE=2 SV=1	actin-related protein 8-like isoform X1 [Chenopodium quinoa]
				Ft1	61867084	61868998	-	FtPinG0101206000.T01	FtPinG0101206000	O80813/1.92E-60/YC20L_ARATH Ycf20-like protein OS=Arabidopsis thaliana OX=3702 GN=At1g65420 PE=2 SV=2	ycf20-like protein [Ziziphus jujuba]
				Ft1	61874805	61879129	+	FtPinG0101206100.T01	FtPinG0101206100	Q9Y7K5/5.35E-38/YGI3_SCHPO Uncharacterized WD repeat-containing protein C2A9.03 OS=Schizosaccharomyces pombe (strain 972 / ATCC 24843) OX=284812 GN=SPBC2A9.03 PE=4 SV=2	uncharacterized WD repeat-containing protein C2A9.03-like [Camellia sinensis]
				Ft1	61883078	61886357	+	FtPinG0101206500.T01	FtPinG0101206500	Q9LR29/7.03E-84/TAR1_ARATH Tryptophan aminotransferase-related protein 1 OS=Arabidopsis thaliana OX=3702 GN=TAR1 PE=2 SV=2	L-tryptophan--pyruvate aminotransferase 1-like isoform X1 [Hevea brasiliensis]
				Ft1	61887920	61890655	-	FtPinG0101206800.T01	FtPinG0101206800	Q9FH18/7.39E-16/WIP2_ARATH WPP domain-interacting protein 2 OS=Arabidopsis thaliana OX=3702 GN=WIP2 PE=1 SV=1	WPP domain-interacting protein 2-like [Herrania umbratica]
Ft1	61900001	62000000	0.392	Ft1	61906561	61910428	+	FtPinG0101207100.T01	FtPinG0101207100	Q0JHF1/1.41E-27/BZP12_ORYSJ bZIP transcription factor 12 OS=Oryza sativa subsp. japonica OX=39947 GN=BZIP12 PE=2 SV=1	PREDICTED: ABSCISIC ACID-INSENSITIVE 5-like protein 5 [Juglans regia]
				Ft1	61935780	61936143	-	FtPinG0101208200.T01	FtPinG0101208200	NA	uncharacterized protein LOC110668858 [Hevea brasiliensis]
				Ft1	61936991	61937460	-	FtPinG0101208400.T01	FtPinG0101208400	P04323/6.68E-16/POL3_DROME Retrovirus-related Pol polyprotein from transposon 17.6 OS=Drosophila melanogaster OX=7227 GN=pol PE=4 SV=1	uncharacterized protein LOC109828314 [Asparagus officinalis]
				Ft1	61948654	61949304	-	FtPinG0180000425.T01	FtPinG0180000425	NA	PREDICTED: uncharacterized protein LOC109134684 [Beta vulgaris subsp. vulgaris]
				Ft1	61987478	61990965	-	FtPinG0101209400.T01	FtPinG0101209400	P43298/0/TMK1_ARATH Receptor protein kinase TMK1 OS=Arabidopsis thaliana OX=3702 GN=TMK1 PE=1 SV=1	PREDICTED: receptor protein kinase TMK1 [Vitis vinifera]
				Ft1	61915080	61917539	+	FtPinG0101207500.T02	FtPinG0101207500	NA	PREDICTED: uncharacterized protein LOC100267543 [Vitis vinifera]
				Ft1	61915080	61917582	+	FtPinG0101207500.T01	FtPinG0101207500	Q9ZVD2/2.77E-11/NHL13_ARATH NDR1/HIN1-like protein 13 OS=Arabidopsis thaliana OX=3702 GN=NHL13 PE=2 SV=1	PREDICTED: uncharacterized protein LOC100267543 [Vitis vinifera]
				Ft1	61963578	61968015	-	FtPinG0101208800.T01	FtPinG0101208800	P50218/0/IDHC_TOBAC Isocitrate dehydrogenase [NADP] OS=Nicotiana tabacum OX=4097 PE=2 SV=1	PREDICTED: isocitrate dehydrogenase [NADP] [Gossypium raimondii]
				Ft1	61972647	61981703	-	FtPinG0101209200.T01	FtPinG0101209200	Q6INL7/5.25E-93/ADCK1_XENLA AarF domain-containing protein kinase 1 OS=Xenopus laevis OX=8355 GN=adck1 PE=2 SV=1	PREDICTED: uncharacterized aarF domain-containing protein kinase 1 isoform X1 [Nelumbo nucifera]
Ft2	1100001	1200000	0.3486	Ft2	1100204	1100748	-	FtPinG0201233600.T01	FtPinG0201233600	P19873/1.81E-11/ITH5_CUCMA Inhibitor of trypsin and hageman factor OS=Cucurbita maxima OX=3661 PE=1 SV=1	PREDICTED: glu S.griseus protease inhibitor-like [Cucumis sativus]
				Ft2	1104478	1104850	+	FtPinG0201233700.T01	FtPinG0201233700	Q3E6S8/3.47E-34/DGP14_ARATH Putative protease Do-like 14 OS=Arabidopsis thaliana OX=3702 GN=DEGP14 PE=3 SV=2	putative protease Do-like 14, partial [Olea europaea var. sylvestris]
				Ft2	1113642	1113836	+	FtPinG0201233900.T01	FtPinG0201233900	NA	hypothetical protein DCAR_011992 [Daucus carota subsp. sativus]
				Ft2	1117805	1118387	+	FtPinG0201234100.T01	FtPinG0201234100	NA	Proteinase inhibitor [Trema orientale]
				Ft2	1128023	1129399	-	FtPinG0201234400.T01	FtPinG0201234400	A0A3Q7H216/1.58E-157/MTB3_SOLLC Transcription factor MTB3 OS=Solanum lycopersicum OX=4081 GN=MTB3 PE=2 SV=1	transcription factor bHLH3-like [Camellia sinensis]
				Ft2	1137572	1144372	+	FtPinG0201234500.T01	FtPinG0201234500	NA	CD2 antigen cytoplasmic tail-binding protein like [Actinidia chinensis var. chinensis]
				Ft2	1151366	1154310	+	FtPinG0201235900.T01	FtPinG0201235900	W0FKI0/2.75E-159/DOX1_PERHD Drimenol monooxygenase OS=Persicaria hydropiper OX=46901 GN=CYP76AJ1 PE=1 SV=1	putative cytochrome P450 [Fallopia multiflora]
				Ft2	1158322	1158783	-	FtPinG0280000436.T01	FtPinG0280000436	NA	uncharacterized protein LOC110691275 isoform X2 [Chenopodium quinoa]
				Ft2	1171041	1171822	-	FtPinG0201236400.T01	FtPinG0201236400	P86971/1.57E-18/ITI_FAGTA Trypsin inhibitor OS=Fagopyrum tataricum OX=62330 PE=1 SV=1	RecName: Full=Trypsin inhibitor; Short=FtTI
				Ft2	1180978	1181689	-	FtPinG0201236600.T01	FtPinG0201236600	P86971/2.56E-18/ITI_FAGTA Trypsin inhibitor OS=Fagopyrum tataricum OX=62330 PE=1 SV=1	trypsin inhibitor [Fagopyrum tataricum]
				Ft2	1186030	1186786	-	FtPinG0201237000.T01	FtPinG0201237000	P19873/6.79E-21/ITH5_CUCMA Inhibitor of trypsin and hageman factor OS=Cucurbita maxima OX=3661 PE=1 SV=1	proteinase inhibitor BTIw1 [Fagopyrum esculentum]
				Ft2	1191808	1194263	-	FtPinG0201237400.T01	FtPinG0201237400	Q9SR07/1.89E-98/WRK39_ARATH Probable WRKY transcription factor 39 OS=Arabidopsis thaliana OX=3702 GN=WRKY39 PE=2 SV=1	WRKY transcription factor [Fagopyrum tataricum]
				Ft2	1145667	1148457	+	FtPinG0201235500.T01	FtPinG0201235500	P45434/3.85E-80/SSRA_ARATH Translocon-associated protein subunit alpha OS=Arabidopsis thaliana OX=3702 GN=At2g21160 PE=2 SV=3	PREDICTED: translocon-associated protein subunit alpha [Beta vulgaris subsp. vulgaris]
Ft2	1200001	1300000	0.44	Ft2	1223179	1223894	-	FtPinG0201237800.T01	FtPinG0201237800	NA	-
				Ft2	1224336	1227239	-	FtPinG0201238000.T01	FtPinG0201238000	NA	-
				Ft2	1250226	1250953	-	FtPinG0201238400.T01	FtPinG0201238400	NA	-
				Ft2	1251386	1254192	-	FtPinG0201238600.T01	FtPinG0201238600	NA	-
				Ft2	1251386	1254192	-	FtPinG0201238600.T02	FtPinG0201238600	NA	-
				Ft2	1259454	1259944	-	FtPinG0201238800.T01	FtPinG0201238800	NA	-
				Ft2	1260292	1260944	-	FtPinG0201239000.T01	FtPinG0201239000	NA	-
				Ft2	1269208	1273863	-	FtPinG0201239200.T01	FtPinG0201239200	NA	-
				Ft2	1291364	1292712	+	FtPinG0280000437.T01	FtPinG0280000437	NA	Transposon Ty3-I Gag-Pol polyprotein [Vitis vinifera]
				Ft2	1209510	1213268	+	FtPinG0201237500.T01	FtPinG0201237500	Q42529/1.34E-155/TRPA2_ARATH Tryptophan synthase alpha chain, chloroplastic OS=Arabidopsis thaliana OX=3702 GN=TSA1 PE=1 SV=1	putative tryptophan synthase alpha-subunit [Persicaria tinctoria]
Ft2	1300001	1400000	0.3239	Ft2	1302562	1304098	+	FtPinG0201239300.T01	FtPinG0201239300	Q84MP7/5.78E-76/H2AV3_ORYSJ Probable histone H2A variant 3 OS=Oryza sativa subsp. japonica OX=39947 GN=Os03g0743400 PE=2 SV=1	PREDICTED: probable histone H2A variant 3 [Beta vulgaris subsp. vulgaris]
				Ft2	1312346	1314025	-	FtPinG0201240000.T01	FtPinG0201240000	NA	protein LONGIFOLIA 1-like [Hevea brasiliensis]
				Ft2	1332583	1333316	-	FtPinG0201240200.T01	FtPinG0201240200	Q9S9M5/2.75E-61/WAKLA_ARATH Wall-associated receptor kinase-like 1 OS=Arabidopsis thaliana OX=3702 GN=WAKL1 PE=2 SV=1	uncharacterized protein LOC110701590 [Chenopodium quinoa]
				Ft2	1337201	1341927	-	FtPinG0201240400.T01	FtPinG0201240400	Q9LY75/3.87E-98/CYP63_ARATH Peptidyl-prolyl cis-trans isomerase CYP63 OS=Arabidopsis thaliana OX=3702 GN=CYP63 PE=1 SV=1	PREDICTED: peptidyl-prolyl cis-trans isomerase CYP63 isoform X1 [Vitis vinifera]
				Ft2	1350572	1354145	+	FtPinG0201240500.T01	FtPinG0201240500	Q9LY77/0/ACA12_ARATH Calcium-transporting ATPase 12, plasma membrane-type OS=Arabidopsis thaliana OX=3702 GN=ACA12 PE=2 SV=1	calcium-transporting ATPase plasma membrane-type [Sesuvium portulacastrum]
				Ft2	1355696	1356046	-	FtPinG0201240800.T01	FtPinG0201240800	NA	-
				Ft2	1356049	1357862	-	FtPinG0201241000.T01	FtPinG0201241000	Q8H7Y6/4.54E-109/HFA2D_ORYSJ Heat stress transcription factor A-2d OS=Oryza sativa subsp. japonica OX=39947 GN=HSFA2D PE=2 SV=2	PREDICTED: heat stress transcription factor A-2c [Beta vulgaris subsp. vulgaris]
				Ft2	1359882	1369099	+	FtPinG0201241100.T02	FtPinG0201241100	Q93YS2/1.06E-168/P2C51_ARATH Probable protein phosphatase 2C 51 OS=Arabidopsis thaliana OX=3702 GN=At3g63340 PE=2 SV=2	PREDICTED: uncharacterized protein LOC100263200 isoform X1 [Vitis vinifera]
				Ft2	1359882	1371576	+	FtPinG0201241100.T01	FtPinG0201241100	Q93YS2/2.9E-166/P2C51_ARATH Probable protein phosphatase 2C 51 OS=Arabidopsis thaliana OX=3702 GN=At3g63340 PE=2 SV=2	PREDICTED: uncharacterized protein LOC100263200 isoform X1 [Vitis vinifera]
				Ft2	1376725	1380397	-	FtPinG0201241800.T01	FtPinG0201241800	P14381/1.56E-44/YTX2_XENLA Transposon TX1 uncharacterized 149 kDa protein OS=Xenopus laevis OX=8355 PE=4 SV=1	PREDICTED: uncharacterized protein LOC105111104, partial [Populus euphratica]
				Ft2	1380398	1381570	-	FtPinG0201242000.T01	FtPinG0201242000	NA	uncharacterized protein LOC111395991 [Olea europaea var. sylvestris]
				Ft2	1389643	1391559	+	FtPinG0201242500.T01	FtPinG0201242500	Q9SA63/8.58E-137/LFG4_ARATH Protein LIFEGUARD 4 OS=Arabidopsis thaliana OX=3702 GN=LFG4 PE=2 SV=1	protein LIFEGUARD 4-like [Prosopis alba]
				Ft2	1391901	1397347	-	FtPinG0201242800.T01	FtPinG0201242800	A2ZMH2/0/NEK2_ORYSI Serine/threonine-protein kinase Nek2 OS=Oryza sativa subsp. indica OX=39946 GN=NEK2 PE=3 SV=1	serine/threonine-protein kinase Nek2-like [Chenopodium quinoa]
				Ft2	1310186	1313137	-	FtPinG0201239600.T01	FtPinG0201239600	Q9LF24/5.93E-19/LNG1_ARATH Protein LONGIFOLIA 1 OS=Arabidopsis thaliana OX=3702 GN=LNG1 PE=1 SV=1	protein LONGIFOLIA 1 isoform X1 [Jatropha curcas]
Ft2	1400001	1500000	0.6521	Ft2	1415765	1418018	+	FtPinG0201242900.T02	FtPinG0201242900	Q94K49/1.53E-72/ALP1_ARATH Protein ANTAGONIST OF LIKE HETEROCHROMATIN PROTEIN 1 OS=Arabidopsis thaliana OX=3702 GN=ALP1 PE=1 SV=1	protein ANTAGONIST OF LIKE HETEROCHROMATIN PROTEIN 1 [Manihot esculenta]
				Ft2	1415765	1418025	+	FtPinG0201242900.T01	FtPinG0201242900	Q94K49/0/ALP1_ARATH Protein ANTAGONIST OF LIKE HETEROCHROMATIN PROTEIN 1 OS=Arabidopsis thaliana OX=3702 GN=ALP1 PE=1 SV=1	protein ANTAGONIST OF LIKE HETEROCHROMATIN PROTEIN 1 [Manihot esculenta]
				Ft2	1418861	1420599	-	FtPinG0201243200.T01	FtPinG0201243200	F4HZB5/8.59E-46/NET1D_ARATH Protein NETWORKED 1D OS=Arabidopsis thaliana OX=3702 GN=NET1D PE=3 SV=1	protein NETWORKED 1D [Prunus persica]
				Ft2	1429386	1430743	-	FtPinG0201243600.T01	FtPinG0201243600	NA	PREDICTED: uncharacterized protein LOC100852813 [Vitis vinifera]
				Ft2	1431929	1434701	+	FtPinG0201243900.T01	FtPinG0201243900	Q96S44/3.46E-66/PRPK_HUMAN EKC/KEOPS complex subunit TP53RK OS=Homo sapiens OX=9606 GN=TP53RK PE=1 SV=2	TP53-regulating kinase-like [Brassica napus]
				Ft2	1433297	1433747	-	FtPinG0201244200.T01	FtPinG0201244200	NA	hypothetical protein CCACVL1_14908 [Corchorus capsularis]
				Ft2	1452654	1456120	+	FtPinG0201244300.T01	FtPinG0201244300	Q8GTS0/0/IP5P4_ARATH Type I inositol polyphosphate 5-phosphatase 4 OS=Arabidopsis thaliana OX=3702 GN=IP5P4 PE=2 SV=1	type I inositol polyphosphate 5-phosphatase 4-like [Quercus suber]
				Ft2	1458934	1460740	-	FtPinG0201244600.T01	FtPinG0201244600	P22244/1.82E-24/RIP1_HORVU Protein synthesis inhibitor I OS=Hordeum vulgare OX=4513 GN=RIP30 PE=1 SV=2	uncharacterized protein LOC105059301 [Elaeis guineensis]
				Ft2	1466651	1467238	-	FtPinG0201245000.T01	FtPinG0201245000	Q9ZT94/1.04E-48/POLR2_ARATH Retrovirus-related Pol polyprotein from transposon RE2 OS=Arabidopsis thaliana OX=3702 GN=RE2 PE=4 SV=1	retrovirus-related Pol polyprotein from transposon TNT 1-94 [Trifolium pratense]
				Ft2	1492771	1493264	-	FtPinG0201245200.T01	FtPinG0201245200	Q9XI60/9.15E-29/LPP2_ARATH Lipid phosphate phosphatase 2 OS=Arabidopsis thaliana OX=3702 GN=LPP2 PE=2 SV=1	lipid phosphate phosphatase 2-like [Malus domestica]
				Ft2	1493843	1494674	-	FtPinG0201245400.T01	FtPinG0201245400	Q8LFD1/2.53E-57/LPP3_ARATH Putative lipid phosphate phosphatase 3, chloroplastic OS=Arabidopsis thaliana OX=3702 GN=LPP3 PE=2 SV=1	PREDICTED: putative lipid phosphate phosphatase 3, chloroplastic [Tarenaya hassleriana]
				Ft2	1495763	1499626	-	FtPinG0201245600.T01	FtPinG0201245600	Q9SA60/0/PPR6_ARATH Pentatricopeptide repeat-containing protein At1g03100, mitochondrial OS=Arabidopsis thaliana OX=3702 GN=At1g03100 PE=2 SV=1	Pentatricopeptide repeat-containing protein, mitochondrial [Vitis vinifera]
				Ft2	1495763	1499626	-	FtPinG0201245600.T02	FtPinG0201245600	Q9SA60/0/PPR6_ARATH Pentatricopeptide repeat-containing protein At1g03100, mitochondrial OS=Arabidopsis thaliana OX=3702 GN=At1g03100 PE=2 SV=1	Pentatricopeptide repeat-containing protein, mitochondrial [Vitis vinifera]
				Ft2	1420357	1425695	-	FtPinG0201243400.T01	FtPinG0201243400	F4HZB5/0/NET1D_ARATH Protein NETWORKED 1D OS=Arabidopsis thaliana OX=3702 GN=NET1D PE=3 SV=1	PREDICTED: protein NETWORKED 1D [Beta vulgaris subsp. vulgaris]
Ft2	1500001	1600000	0.6545	Ft2	1524573	1525202	+	FtPinG0201246700.T01	FtPinG0201246700	Q9LJ86/1.74E-37/LTPG5_ARATH Non-specific lipid transfer protein GPI-anchored 5 OS=Arabidopsis thaliana OX=3702 GN=LTPG5 PE=2 SV=1	PREDICTED: non-specific lipid-transfer protein-like protein At2g13820 [Vitis vinifera]
				Ft2	1534298	1537801	+	FtPinG0201247100.T01	FtPinG0201247100	Q54UI3/1.55E-27/WDR4_DICDI tRNA (guanine-N(7)-)-methyltransferase non-catalytic subunit wdr4 OS=Dictyostelium discoideum OX=44689 GN=wdr4 PE=3 SV=1	tRNA (guanine-N(7)-)-methyltransferase non-catalytic subunit wdr4 [Spinacia oleracea]
				Ft2	1558892	1560233	+	FtPinG0201247300.T01	FtPinG0201247300	Q8L471/2.19E-36/FLZ8_ARATH FCS-Like Zinc finger 8 OS=Arabidopsis thaliana OX=3702 GN=FLZ8 PE=1 SV=1	protein MARD1-like [Chenopodium quinoa]
				Ft2	1563206	1563854	-	FtPinG0201247800.T01	FtPinG0201247800	NA	-
				Ft2	1564430	1565702	-	FtPinG0201248000.T01	FtPinG0201248000	NA	PREDICTED: uncharacterized protein LOC104894511 [Beta vulgaris subsp. vulgaris]
				Ft2	1575151	1579222	-	FtPinG0201248400.T01	FtPinG0201248400	F4K5L5/0/TBL16_ARATH Protein trichome birefringence-like 16 OS=Arabidopsis thaliana OX=3702 GN=TBL16 PE=2 SV=1	PREDICTED: protein trichome birefringence-like 14 [Vitis vinifera]
				Ft2	1596918	1597367	+	FtPinG0201249300.T01	FtPinG0201249300	F4I8R6/2.32E-22/OFP12_ARATH Transcription repressor OFP12 OS=Arabidopsis thaliana OX=3702 GN=OFP12 PE=1 SV=1	PREDICTED: transcription repressor OFP12-like isoform X1 [Capsicum annuum]
				Ft2	1599957	1603071	-	FtPinG0201249800.T01	FtPinG0201249800	NA	alcohol dehydrogenase-like 7 [Jatropha curcas]
				Ft2	1506319	1507506	-	FtPinG0201245800.T01	FtPinG0201245800	P84786/1.11E-16/RIP_DRIMA Ribosome-inactivating protein charybdin OS=Drimia maritima OX=82070 PE=1 SV=1	60 kDa jasmonate-induced protein [Elaeis guineensis]
				Ft2	1588564	1589460	+	FtPinG0201249100.T01	FtPinG0201249100	NA	-
				Ft2	1572830	1573703	-	FtPinG0201248200.T01	FtPinG0201248200	NA	-
Ft2	1600001	1700000	0.3607	Ft2	1599957	1603071	-	FtPinG0201249800.T01	FtPinG0201249800	NA	alcohol dehydrogenase-like 7 [Jatropha curcas]
				Ft2	1600209	1603071	-	FtPinG0201249800.T02	FtPinG0201249800	NA	alcohol dehydrogenase-like 7 [Jatropha curcas]
				Ft2	1619983	1620576	+	FtPinG0280000438.T01	FtPinG0280000438	NA	Uncharacterized protein TCM_024023 [Theobroma cacao]
				Ft2	1623131	1625475	+	FtPinG0201249900.T01	FtPinG0201249900	Q9ZP16/2.51E-62/CRK11_ARATH Cysteine-rich receptor-like protein kinase 11 OS=Arabidopsis thaliana OX=3702 GN=CRK11 PE=2 SV=2	PREDICTED: putative serine/threonine-protein kinase isoform X2 [Theobroma cacao]
				Ft2	1646444	1647068	-	FtPinG0201250400.T01	FtPinG0201250400	NA	LOW QUALITY PROTEIN: uncharacterized protein LOC112096422 [Citrus clementina]
				Ft2	1659772	1660923	+	FtPinG0280000439.T01	FtPinG0280000439	NA	PREDICTED: uncharacterized protein LOC109019603 [Juglans regia]
				Ft2	1661391	1662254	+	FtPinG0280000440.T01	FtPinG0280000440	NA	PREDICTED: uncharacterized protein LOC104903764 [Beta vulgaris subsp. vulgaris]
				Ft2	1666912	1667758	+	FtPinG0201250500.T01	FtPinG0201250500	NA	uncharacterized protein LOC110700134 [Chenopodium quinoa]
				Ft2	1676532	1678379	-	FtPinG0280000441.T01	FtPinG0280000441	NA	PREDICTED: LOW QUALITY PROTEIN: uncharacterized protein LOC105970777 [Erythranthe guttata]
				Ft2	1682761	1684338	+	FtPinG0201250900.T01	FtPinG0201250900	Q9ZP16/1.63E-65/CRK11_ARATH Cysteine-rich receptor-like protein kinase 11 OS=Arabidopsis thaliana OX=3702 GN=CRK11 PE=2 SV=2	PREDICTED: putative serine/threonine-protein kinase isoform X2 [Theobroma cacao]
				Ft2	1691106	1692174	+	FtPinG0201251100.T01	FtPinG0201251100	NA	probable splicing factor 3A subunit 1 [Durio zibethinus]
				Ft2	1637388	1638875	-	FtPinG0201250200.T01	FtPinG0201250200	NA	-
Ft2	1700001	1800000	0.386	Ft2	1700421	1701585	+	FtPinG0201251700.T01	FtPinG0201251700	Q55909/8.3E-15/Y305_SYNY3 TVP38/TMEM64 family membrane protein slr0305 OS=Synechocystis sp. (strain PCC 6803 / Kazusa) OX=1111708 GN=slr0305 PE=3 SV=1	uncharacterized protein LOC114277868 isoform X1 [Camellia sinensis]
				Ft2	1703344	1703904	+	FtPinG0201251900.T01	FtPinG0201251900	Q8L9G7/1.57E-39/APH1_ARATH Gamma-secretase subunit APH1-like OS=Arabidopsis thaliana OX=3702 GN=At2g31440 PE=2 SV=2	PREDICTED: gamma-secretase subunit APH1-like [Ipomoea nil]
				Ft2	1777631	1782651	+	FtPinG0201252500.T01	FtPinG0201252500	Q54V77/0/PYRG_DICDI CTP synthase OS=Dictyostelium discoideum OX=44689 GN=ctps PE=3 SV=1	PREDICTED: CTP synthase 1 [Vitis vinifera]
				Ft2	1795615	1798699	+	FtPinG0201252700.T01	FtPinG0201252700	O49621/0/MLO1_ARATH MLO-like protein 1 OS=Arabidopsis thaliana OX=3702 GN=MLO1 PE=1 SV=1	MLO-like protein 1 [Cucurbita moschata]
Ft2	2100001	2200000	0.5408	Ft2	2107153	2108417	+	FtPinG0201259500.T01	FtPinG0201259500	NA	-
				Ft2	2141026	2142171	-	FtPinG0201259800.T01	FtPinG0201259800	P30124/8.39E-100/HEM2_PEA Delta-aminolevulinic acid dehydratase, chloroplastic (Fragment) OS=Pisum sativum OX=3888 GN=HEMB PE=1 SV=1	PREDICTED: delta-aminolevulinic acid dehydratase, chloroplastic [Populus euphratica]
				Ft2	2152069	2152845	-	FtPinG0201260400.T01	FtPinG0201260400	Q9LV60/2.16E-82/CRR55_ARATH Cysteine-rich repeat secretory protein 55 OS=Arabidopsis thaliana OX=3702 GN=CRRSP55 PE=2 SV=1	hypothetical protein COLO4_04503 [Corchorus olitorius]
				Ft2	2158330	2159117	-	FtPinG0201260800.T01	FtPinG0201260800	O82343/2.31E-49/Y2626_ARATH BTB/POZ domain-containing protein At2g46260 OS=Arabidopsis thaliana OX=3702 GN=At2g46260 PE=1 SV=2	PREDICTED: BTB/POZ domain-containing protein POB1-like isoform X1 [Juglans regia]
				Ft2	2169756	2170604	-	FtPinG0201261000.T01	FtPinG0201261000	P04399/2E-19/RIP2_HORVU Protein synthesis inhibitor II OS=Hordeum vulgare OX=4513 GN=RIP30A PE=1 SV=1	uncharacterized protein LOC105059301 [Elaeis guineensis]
				Ft2	2171925	2177696	-	FtPinG0201261200.T01	FtPinG0201261200	NA	BTB/POZ-like protein [Corchorus olitorius]
				Ft2	2179606	2185859	-	FtPinG0201261800.T01	FtPinG0201261800	Q9FG90/6.07E-21/DRL33_ARATH Probable disease resistance protein At5g43740 OS=Arabidopsis thaliana OX=3702 GN=At5g43740 PE=2 SV=1	disease resistance protein At4g27190-like [Citrus sinensis]
				Ft2	2197313	2199299	-	FtPinG0201262400.T01	FtPinG0201262400	Q9FG90/3.46E-26/DRL33_ARATH Probable disease resistance protein At5g43740 OS=Arabidopsis thaliana OX=3702 GN=At5g43740 PE=2 SV=1	LOW QUALITY PROTEIN: uncharacterized protein LOC110655256, partial [Hevea brasiliensis]
				Ft2	2177246	2179965	-	FtPinG0201261600.T01	FtPinG0201261600	Q42484/6.93E-16/RPS2_ARATH Disease resistance protein RPS2 OS=Arabidopsis thaliana OX=3702 GN=RPS2 PE=1 SV=1	probable disease resistance protein At4g27220 isoform X3 [Citrus sinensis]
				Ft2	2192732	2195540	-	FtPinG0201262000.T01	FtPinG0201262000	NA	PREDICTED: uncharacterized protein LOC18507145 [Theobroma cacao]
				Ft2	2195136	2197588	-	FtPinG0201262200.T01	FtPinG0201262200	O81825/5.47E-22/DRL28_ARATH Probable disease resistance protein At4g27220 OS=Arabidopsis thaliana OX=3702 GN=At4g27220 PE=2 SV=1	disease resistance protein At4g27190-like [Camellia sinensis]
Ft2	2200001	2300000	0.807	Ft2	2215684	2216361	-	FtPinG0201262600.T01	FtPinG0201262600	Q94BT2/1.57E-36/AIR12_ARATH Auxin-induced in root cultures protein 12 OS=Arabidopsis thaliana OX=3702 GN=AIR12 PE=1 SV=3	auxin-induced in root cultures protein 12-like [Camellia sinensis]
				Ft2	2222401	2224748	-	FtPinG0201262800.T01	FtPinG0201262800	A7LXU3/1.05E-94/BGH3B_BACO1 Beta-glucosidase BoGH3B OS=Bacteroides ovatus (strain ATCC 8483 / DSM 1896 / JCM 5824 / BCRC 10623 / CCUG 4943 / NCTC 11153) OX=411476 GN=BACOVA_02659 PE=1 SV=1	hypothetical protein CRG98_039334 [Punica granatum]
				Ft2	2273017	2273673	-	FtPinG0280000443.T01	FtPinG0280000443	NA	Uncharacterized protein TCM_027940 [Theobroma cacao]
				Ft2	2287196	2288116	-	FtPinG0201266600.T01	FtPinG0201266600	Q8I7P9/2.77E-52/POL5_DROME Retrovirus-related Pol polyprotein from transposon opus OS=Drosophila melanogaster OX=7227 GN=pol PE=4 SV=1	PREDICTED: uncharacterized protein LOC109134898 [Beta vulgaris subsp. vulgaris]
				Ft2	2289197	2293054	-	FtPinG0201267000.T01	FtPinG0201267000	NA	uncharacterized protein LOC110731994 [Chenopodium quinoa]
				Ft2	2295348	2297527	+	FtPinG0201267300.T01	FtPinG0201267300	Q42484/3.72E-14/RPS2_ARATH Disease resistance protein RPS2 OS=Arabidopsis thaliana OX=3702 GN=RPS2 PE=1 SV=1	probable disease resistance protein At4g27220 [Durio zibethinus]
				Ft2	2297036	2298187	+	FtPinG0201267500.T01	FtPinG0201267500	NA	uncharacterized protein LOC111277500 [Durio zibethinus]
Ft2	2300001	2400000	0.7835	Ft2	2318974	2319527	+	FtPinG0201268900.T01	FtPinG0201268900	NA	-
				Ft2	2336572	2337974	-	FtPinG0201269200.T01	FtPinG0201269200	Q9LSF1/1.94E-139/OXI1_ARATH Serine/threonine-protein kinase OXI1 OS=Arabidopsis thaliana OX=3702 GN=OXI1 PE=1 SV=1	serine/threonine-protein kinase OXI1-like [Spinacia oleracea]
				Ft2	2346821	2350779	+	FtPinG0201269300.T01	FtPinG0201269300	F4K1R2/5E-73/HINT3_ARATH Adenylylsulfatase HINT3 OS=Arabidopsis thaliana OX=3702 GN=HINT3 PE=1 SV=1	PREDICTED: adenylylsulfatase HINT3 [Beta vulgaris subsp. vulgaris]
				Ft2	2357388	2358914	-	FtPinG0201269600.T01	FtPinG0201269600	Q9SRT0/0/PUB9_ARATH U-box domain-containing protein 9 OS=Arabidopsis thaliana OX=3702 GN=PUB9 PE=1 SV=1	hypothetical protein DVH24_028530 [Malus domestica]
				Ft2	2367807	2370372	+	FtPinG0201269700.T01	FtPinG0201269700	Q9XGM1/1.32E-156/VATD_ARATH V-type proton ATPase subunit D OS=Arabidopsis thaliana OX=3702 GN=VHA-D PE=1 SV=2	PREDICTED: V-type proton ATPase subunit D [Theobroma cacao]
				Ft2	2371212	2374212	-	FtPinG0201270200.T01	FtPinG0201270200	O23593/5.94E-25/RGGB_ARATH RGG repeats nuclear RNA binding protein B OS=Arabidopsis thaliana OX=3702 GN=RGGB PE=1 SV=1	aspartate, glycine, lysine and serine-rich-like protein [Cinnamomum micranthum f. kanehirae]
				Ft2	2382113	2382539	-	FtPinG0201270400.T01	FtPinG0201270400	NA	hypothetical protein BVRB_1g020540 [Beta vulgaris subsp. vulgaris]
Ft2	2400001	2500000	0.7692	Ft2	2428504	2429020	-	FtPinG0201270800.T01	FtPinG0201270800	NA	PREDICTED: defensin-like protein AX1 [Beta vulgaris subsp. vulgaris]
				Ft2	2448138	2452866	+	FtPinG0201271700.T01	FtPinG0201271700	Q4PE39/0/SEC23_USTMA Protein transport protein SEC23 OS=Ustilago maydis (strain 521 / FGSC 9021) OX=237631 GN=SEC23 PE=3 SV=1	protein transport protein SEC23 [Ziziphus jujuba]
				Ft2	2454173	2454538	-	FtPinG0201272200.T01	FtPinG0201272200	Q5A455/8.05E-16/SEC23_CANAL Protein transport protein SEC23 OS=Candida albicans (strain SC5314 / ATCC MYA-2876) OX=237561 GN=SEC23 PE=3 SV=2	protein transport protein SEC23 [Carica papaya]
				Ft2	2459680	2461229	+	FtPinG0201272300.T01	FtPinG0201272300	NA	PREDICTED: uncharacterized protein LOC104900181 [Beta vulgaris subsp. vulgaris]
				Ft2	2464845	2465349	+	FtPinG0280000444.T01	FtPinG0280000444	NA	-
				Ft2	2466231	2469468	+	FtPinG0201272500.T01	FtPinG0201272500	NA	uncharacterized protein LOC110648896 [Hevea brasiliensis]
				Ft2	2470222	2471632	-	FtPinG0201272800.T01	FtPinG0201272800	Q9FJK7/1.17E-51/CCC12_ARATH Cyclin-C1-2 OS=Arabidopsis thaliana OX=3702 GN=CYCC1-2 PE=2 SV=1	Cyclin [Trema orientale]
				Ft2	2474894	2478026	-	FtPinG0201273000.T01	FtPinG0201273000	Q9FJK6/6.18E-124/CCC11_ARATH Cyclin-C1-1 OS=Arabidopsis thaliana OX=3702 GN=CYCC1-1 PE=2 SV=2	cyclin-C1-2 [Cajanus cajan]
				Ft2	2482842	2487404	-	FtPinG0201273200.T01	FtPinG0201273200	P44797/0/PUR8_HAEIN Adenylosuccinate lyase OS=Haemophilus influenzae (strain ATCC 51907 / DSM 11121 / KW20 / Rd) OX=71421 GN=purB PE=3 SV=1	PREDICTED: uncharacterized protein LOC100249654 [Vitis vinifera]
				Ft2	2407771	2409805	+	FtPinG0201270500.T01	FtPinG0201270500	Q9SRT2/5.27E-79/BH062_ARATH Transcription factor bHLH62 OS=Arabidopsis thaliana OX=3702 GN=BHLH62 PE=2 SV=1	PREDICTED: transcription factor bHLH78 [Beta vulgaris subsp. vulgaris]
				Ft2	2437688	2443922	+	FtPinG0201271100.T01	FtPinG0201271100	P43294/0/MHK_ARATH Serine/threonine-protein kinase MHK OS=Arabidopsis thaliana OX=3702 GN=MHK PE=2 SV=2	serine/threonine-protein kinase MHK isoform X1 [Spinacia oleracea]
Ft2	2500001	2600000	0.642	Ft2	2507241	2509999	+	FtPinG0201273300.T01	FtPinG0201273300	Q86JE5/3.02E-28/ERD2_DICDI ER lumen protein-retaining receptor OS=Dictyostelium discoideum OX=44689 GN=kdelr PE=3 SV=1	PREDICTED: putative ER lumen protein-retaining receptor C28H8.4 [Vitis vinifera]
				Ft2	2518687	2518974	+	FtPinG0201274100.T01	FtPinG0201274100	Q94F39/7.63E-26/AFP3_ARATH Ninja-family protein AFP3 OS=Arabidopsis thaliana OX=3702 GN=AFP3 PE=1 SV=1	PREDICTED: ninja-family protein 5-like [Juglans regia]
				Ft2	2527316	2531625	+	FtPinG0201274300.T01	FtPinG0201274300	Q9FME2/3.45E-75/NTF2_ARATH Nuclear transport factor 2 OS=Arabidopsis thaliana OX=3702 GN=NTF2 PE=1 SV=1	putative G3BP-like protein [Jatropha curcas]
				Ft2	2533065	2535074	-	FtPinG0201274600.T01	FtPinG0201274600	Q9LSG3/0/GAUT8_ARATH Galacturonosyltransferase 8 OS=Arabidopsis thaliana OX=3702 GN=GAUT8 PE=1 SV=1	PREDICTED: galacturonosyltransferase 8 [Beta vulgaris subsp. vulgaris]
				Ft2	2544415	2546926	-	FtPinG0201275000.T01	FtPinG0201275000	Q9M088/0/E135_ARATH Glucan endo-1,3-beta-glucosidase 5 OS=Arabidopsis thaliana OX=3702 GN=At4g31140 PE=2 SV=1	PREDICTED: glucan endo-1,3-beta-glucosidase 5 [Beta vulgaris subsp. vulgaris]
				Ft2	2551248	2554116	-	FtPinG0201275200.T01	FtPinG0201275200	NA	hypothetical protein CDL15_Pgr005297 [Punica granatum]
				Ft2	2570288	2571577	-	FtPinG0280000445.T01	FtPinG0280000445	NA	uncharacterized protein A4U43_C05F7290 [Asparagus officinalis]
				Ft2	2573979	2576030	-	FtPinG0201275400.T01	FtPinG0201275400	NA	-
				Ft2	2577655	2578571	-	FtPinG0201275800.T01	FtPinG0201275800	NA	uncharacterized protein LOC111446364 [Cucurbita moschata]
				Ft2	2586308	2586896	+	FtPinG0201275900.T01	FtPinG0201275900	NA	-
				Ft2	2592521	2595671	-	FtPinG0201276200.T01	FtPinG0201276200	Q9M3B2/5.89E-158/WSD5_ARATH Wax ester synthase/diacylglycerol acyltransferase 5 OS=Arabidopsis thaliana OX=3702 GN=WSD5 PE=2 SV=1	O-acyltransferase WSD1-like [Prunus avium]
				Ft2	2592593	2595669	-	FtPinG0201276200.T02	FtPinG0201276200	Q9M3B2/1.63E-156/WSD5_ARATH Wax ester synthase/diacylglycerol acyltransferase 5 OS=Arabidopsis thaliana OX=3702 GN=WSD5 PE=2 SV=1	O-acyltransferase WSD1-like [Prunus avium]
				Ft2	2539020	2541967	+	FtPinG0201274700.T01	FtPinG0201274700	Q56XP9/3.45E-35/ERFL1_ARATH Ethylene-responsive transcription factor-like protein At4g13040 OS=Arabidopsis thaliana OX=3702 GN=At4g13040 PE=2 SV=2	AP2/ERF domain-containing transcription factor [Vernicia montana]
Ft2	3900001	4000000	0.3161	Ft2	3923916	3925396	+	FtPinG0280000449.T01	FtPinG0280000449	NA	uncharacterized protein LOC110608243 [Manihot esculenta]
				Ft2	3954051	3955037	+	FtPinG0201311900.T01	FtPinG0201311900	Q9C7W2/2.05E-63/ERF61_ARATH Ethylene-responsive transcription factor ERF061 OS=Arabidopsis thaliana OX=3702 GN=ERF061 PE=2 SV=1	PREDICTED: ethylene-responsive transcription factor ERF061 [Beta vulgaris subsp. vulgaris]
				Ft2	3962342	3962900	-	FtPinG0201312400.T01	FtPinG0201312400	S4TE15/3.51E-34/TE3_HUMLU Acyl-acyl carrier protein thioesterase TE3, chloroplastic OS=Humulus lupulus OX=3486 GN=TE3 PE=2 SV=1	hypothetical protein CDL15_Pgr017566 [Punica granatum]
				Ft2	3971439	3971910	+	FtPinG0201312500.T01	FtPinG0201312500	NA	-
Ft2	6400001	6500000	0.2871	Ft2	6398616	6402713	-	FtPinG0201368400.T01	FtPinG0201368400	Q8LFN9/9.24E-167/AGD13_ARATH Probable ADP-ribosylation factor GTPase-activating protein AGD13 OS=Arabidopsis thaliana OX=3702 GN=AGD13 PE=2 SV=1	PREDICTED: ADP-ribosylation factor GTPase-activating protein AGD12 [Beta vulgaris subsp. vulgaris]
				Ft2	6434317	6435809	+	FtPinG0201368700.T01	FtPinG0201368700	NA	PREDICTED: uncharacterized protein LOC104904833 [Beta vulgaris subsp. vulgaris]
				Ft2	6458382	6460478	-	FtPinG0201369600.T01	FtPinG0201369600	Q8VZ59/0/YUC6_ARATH Indole-3-pyruvate monooxygenase YUCCA6 OS=Arabidopsis thaliana OX=3702 GN=YUC6 PE=1 SV=1	PREDICTED: indole-3-pyruvate monooxygenase YUCCA6-like [Nicotiana attenuata]
				Ft2	6482163	6486162	-	FtPinG0201370200.T01	FtPinG0201370200	P46644/0/AAT3_ARATH Aspartate aminotransferase 3, chloroplastic OS=Arabidopsis thaliana OX=3702 GN=ASP3 PE=1 SV=1	aspartate aminotransferase, cytoplasmic [Quercus suber]
				Ft2	6493794	6495128	-	FtPinG0280000469.T01	FtPinG0280000469	NA	uncharacterized protein LOC110612590 [Manihot esculenta]
				Ft2	6405359	6408332	-	FtPinG0201368600.T01	FtPinG0201368600	Q41014/0/FENR2_PEA Ferredoxin--NADP reductase, root isozyme, chloroplastic OS=Pisum sativum OX=3888 PE=2 SV=2	ferredoxin--NADP reductase, root isozyme, chloroplastic-like [Chenopodium quinoa]
				Ft2	6438265	6441513	-	FtPinG0201369000.T01	FtPinG0201369000	P42698/3.43E-166/DR111_ARATH DNA-damage-repair/toleration protein DRT111, chloroplastic OS=Arabidopsis thaliana OX=3702 GN=DRT111 PE=1 SV=2	DNA-damage-repair/toleration protein DRT111, chloroplastic [Herrania umbratica]
Ft2	24500001	24600000	0.3362	Ft2	24527158	24527700	+	FtPinG0201653500.T01	FtPinG0201653500	NA	Uncharacterized protein TCM_024023 [Theobroma cacao]
				Ft2	24559676	24564424	+	FtPinG0201653700.T01	FtPinG0201653700	Q94CK9/1.13E-42/LRP1_ARATH Protein LATERAL ROOT PRIMORDIUM 1 OS=Arabidopsis thaliana OX=3702 GN=LRP1 PE=1 SV=1	3-methyl-2-oxobutanoate hydroxymethyltransferase 1, mitochondrial [Citrus clementina]
				Ft2	24562247	24564392	-	FtPinG0280000604.T01	FtPinG0280000604	O82357/3.41E-151/PANB1_ARATH 3-methyl-2-oxobutanoate hydroxymethyltransferase 1, mitochondrial OS=Arabidopsis thaliana OX=3702 GN=KPHMT1 PE=1 SV=1	3-methyl-2-oxobutanoate hydroxymethyltransferase 1, mitochondrial [Citrus clementina]
				Ft2	24593992	24594648	+	FtPinG0280000606.T01	FtPinG0280000606	NA	Uncharacterized protein TCM_024023 [Theobroma cacao]
				Ft2	24575797	24576390	-	FtPinG0280000605.T01	FtPinG0280000605	NA	-
Ft2	24600001	24700000	0.3008	Ft2	24606091	24606971	+	FtPinG0201654100.T01	FtPinG0201654100	NA	uncharacterized protein LOC110712732 [Chenopodium quinoa]
				Ft2	24636356	24636796	+	FtPinG0280000607.T01	FtPinG0280000607	NA	zinc finger, CCHC-type [Artemisia annua]
				Ft2	24675403	24676639	+	FtPinG0201654300.T01	FtPinG0201654300	Q9LTA2/6.39E-39/AHL17_ARATH AT-hook motif nuclear-localized protein 17 OS=Arabidopsis thaliana OX=3702 GN=AHL17 PE=2 SV=1	AT-hook motif nuclear-localized protein 17, partial [Ricinus communis]
Ft2	24700001	24800000	0.3074	Ft2	24743177	24743693	-	FtPinG0201655000.T01	FtPinG0201655000	NA	-
				Ft2	24780392	24782191	+	FtPinG0201655300.T01	FtPinG0201655300	E9KID2/4.2E-145/RDN1_MEDTR Hydroxyproline O-arabinosyltransferase RDN1 OS=Medicago truncatula OX=3880 GN=RDN1 PE=2 SV=1	hydroxyproline O-arabinosyltransferase 3-like [Vigna unguiculata]
				Ft2	24705730	24707313	+	FtPinG0201654500.T01	FtPinG0201654500	NA	-
				Ft2	24782022	24793761	-	FtPinG0201655600.T01	FtPinG0201655600	Q8RWQ4/0/RGAP7_ARATH Rho GTPase-activating protein 7 OS=Arabidopsis thaliana OX=3702 GN=ROPGAP7 PE=2 SV=1	rho GTPase-activating protein 7-like [Chenopodium quinoa]
Ft2	28700001	28800000	0.3371	Ft2	28718667	28719740	+	FtPinG0280000642.T01	FtPinG0280000642	NA	uncharacterized protein LOC110934091 [Helianthus annuus]
				Ft2	28755044	28755580	-	FtPinG0201715400.T01	FtPinG0201715400	Q8I7P9/2.02E-18/POL5_DROME Retrovirus-related Pol polyprotein from transposon opus OS=Drosophila melanogaster OX=7227 GN=pol PE=4 SV=1	uncharacterized protein LOC109836536 [Asparagus officinalis]
Ft2	29300001	29400000	0.2908	Ft2	29320452	29324139	-	FtPinG0201726200.T01	FtPinG0201726200	Q9SJM7/0/URH1_ARATH Uridine nucleosidase 1 OS=Arabidopsis thaliana OX=3702 GN=URH1 PE=1 SV=2	uridine nucleosidase 1-like [Durio zibethinus]
				Ft2	29363488	29364014	+	FtPinG0201726500.T01	FtPinG0201726500	NA	putative phytosulfokines 6 [Manihot esculenta]
				Ft2	29364464	29372747	-	FtPinG0201726800.T01	FtPinG0201726800	Q05609/0/CTR1_ARATH Serine/threonine-protein kinase CTR1 OS=Arabidopsis thaliana OX=3702 GN=CTR1 PE=1 SV=1	serine/threonine-protein kinase CTR1 isoform X2 [Ziziphus jujuba]
				Ft2	29371602	29372991	-	FtPinG0201726800.T02	FtPinG0201726800	Q05609/2.56E-15/CTR1_ARATH Serine/threonine-protein kinase CTR1 OS=Arabidopsis thaliana OX=3702 GN=CTR1 PE=1 SV=1	serine/threonine-protein kinase CTR1 isoform X2 [Ziziphus jujuba]
Ft2	29400001	29500000	0.2903	Ft2	29412685	29412981	-	FtPinG0280000646.T01	FtPinG0280000646	NA	-
				Ft2	29412895	29416790	+	FtPinG0201726900.T01	FtPinG0201726900	Q6TBX7/0/LUT1_ARATH Carotene epsilon-monooxygenase, chloroplastic OS=Arabidopsis thaliana OX=3702 GN=CYP97C1 PE=1 SV=1	carotene epsilon-monooxygenase, chloroplastic-like [Chenopodium quinoa]
				Ft2	29418443	29421075	+	FtPinG0201727100.T01	FtPinG0201727100	Q9ZQA3/5.97E-144/PME15_ARATH Probable pectinesterase 15 OS=Arabidopsis thaliana OX=3702 GN=PME15 PE=2 SV=1	PREDICTED: probable pectinesterase 15 [Eucalyptus grandis]
				Ft2	29443801	29445264	-	FtPinG0201728000.T01	FtPinG0201728000	Q9SCP6/0/U73D1_ARATH UDP-glycosyltransferase 73D1 OS=Arabidopsis thaliana OX=3702 GN=UGT73D1 PE=3 SV=1	UDP-glycosyltransferase 73D1 [Populus trichocarpa]
				Ft2	29451072	29451728	+	FtPinG0280000647.T01	FtPinG0280000647	NA	-
				Ft2	29452770	29453174	+	FtPinG0201728100.T01	FtPinG0201728100	P20825/2.59E-32/POL2_DROME Retrovirus-related Pol polyprotein from transposon 297 OS=Drosophila melanogaster OX=7227 GN=pol PE=4 SV=1	hypothetical protein MANES_03G108300 [Manihot esculenta]
Ft2	29500001	29600000	0.3041	Ft2	29503913	29505763	+	FtPinG0201728300.T01	FtPinG0201728300	Q41144/0/STC_RICCO Sugar carrier protein C OS=Ricinus communis OX=3988 GN=STC PE=2 SV=1	PREDICTED: sugar carrier protein C [Nelumbo nucifera]
				Ft2	29508540	29508975	+	FtPinG0201728500.T01	FtPinG0201728500	NA	hypothetical protein L195_g044051, partial [Trifolium pratense]
				Ft2	29557528	29559030	+	FtPinG0201729100.T01	FtPinG0201729100	Q9ZQ94/6.46E-166/U73C5_ARATH UDP-glycosyltransferase 73C5 OS=Arabidopsis thaliana OX=3702 GN=UGT73C5 PE=2 SV=1	PREDICTED: UDP-glycosyltransferase 73C6-like [Theobroma cacao]
				Ft2	29558154	29559030	+	FtPinG0201729100.T02	FtPinG0201729100	K4GIP0/5.15E-68/73C12_BARVU UDP-glycosyltransferase 73C12 OS=Barbarea vulgaris OX=50459 GN=UGT73C12 PE=1 SV=1	PREDICTED: UDP-glycosyltransferase 73C6-like [Theobroma cacao]
				Ft2	29559633	29560997	-	FtPinG0201729400.T01	FtPinG0201729400	Q9SWH5/4.75E-146/FUT1_ARATH Galactoside 2-alpha-L-fucosyltransferase OS=Arabidopsis thaliana OX=3702 GN=FUT1 PE=1 SV=2	galactoside 2-alpha-l-fucosyltransferase-like protein, partial [Trifolium pratense]
				Ft2	29563610	29566651	-	FtPinG0201729800.T01	FtPinG0201729800	NA	-
				Ft2	29566113	29566651	-	FtPinG0201729800.T02	FtPinG0201729800	NA	-
				Ft2	29594579	29596001	-	FtPinG0201730000.T01	FtPinG0201730000	Q9SWH5/7.27E-158/FUT1_ARATH Galactoside 2-alpha-L-fucosyltransferase OS=Arabidopsis thaliana OX=3702 GN=FUT1 PE=1 SV=2	galactoside 2-alpha-L-fucosyltransferase-like isoform X1 [Cicer arietinum]
				Ft2	29522191	29524041	-	FtPinG0201728800.T01	FtPinG0201728800	Q41144/0/STC_RICCO Sugar carrier protein C OS=Ricinus communis OX=3988 GN=STC PE=2 SV=1	PREDICTED: sugar carrier protein C [Nelumbo nucifera]
				Ft2	29555004	29556821	+	FtPinG0201728900.T01	FtPinG0201728900	P0CT43/1.19E-74/TF28_SCHPO Transposon Tf2-8 polyprotein OS=Schizosaccharomyces pombe (strain 972 / ATCC 24843) OX=284812 GN=Tf2-8 PE=3 SV=1	hypothetical protein VITISV_032357 [Vitis vinifera]
Ft2	29700001	29800000	0.3488	Ft2	29697188	29702627	-	FtPinG0201731600.T01	FtPinG0201731600	F4KFB3/2.8E-45/PTST3_ARATH Protein PTST homolog 3, chloroplastic OS=Arabidopsis thaliana OX=3702 GN=PTST PE=1 SV=1	protein PTST homolog 3, chloroplastic [Lactuca sativa]
				Ft2	29700484	29702627	-	FtPinG0201731600.T02	FtPinG0201731600	F4KFB3/1.04E-18/PTST3_ARATH Protein PTST homolog 3, chloroplastic OS=Arabidopsis thaliana OX=3702 GN=PTST PE=1 SV=1	protein PTST homolog 3, chloroplastic [Lactuca sativa]
				Ft2	29728965	29730083	+	FtPinG0201731700.T01	FtPinG0201731700	Q9FKL2/7.54E-75/MYB36_ARATH Transcription factor MYB36 OS=Arabidopsis thaliana OX=3702 GN=MYB36 PE=1 SV=1	PREDICTED: transcription factor RAX2-like [Gossypium raimondii]
				Ft2	29737728	29740942	-	FtPinG0201732000.T01	FtPinG0201732000	NA	uncharacterized protein LOC114289506 [Camellia sinensis]
				Ft2	29754337	29754795	+	FtPinG0280000649.T01	FtPinG0280000649	NA	Uncharacterized protein TCM_027940 [Theobroma cacao]
				Ft2	29771810	29773716	+	FtPinG0201732300.T01	FtPinG0201732300	P04146/8.16E-15/COPIA_DROME Copia protein OS=Drosophila melanogaster OX=7227 GN=GIP PE=1 SV=3	Retrovirus-related Pol polyprotein from transposon TNT 1-94 [Vitis vinifera]
				Ft2	29778337	29780765	-	FtPinG0201733000.T01	FtPinG0201733000	Q08891/0/FACR2_ARATH Fatty acyl-CoA reductase 2, chloroplastic OS=Arabidopsis thaliana OX=3702 GN=FAR2 PE=1 SV=2	fatty acyl-CoA reductase 2-like isoform X1 [Chenopodium quinoa]
				Ft2	29790462	29792741	-	FtPinG0201733200.T01	FtPinG0201733200	Q9S7D9/0/ACCR1_ARATH Serine/threonine-protein kinase-like protein CCR1 OS=Arabidopsis thaliana OX=3702 GN=CCR1 PE=1 SV=1	PREDICTED: serine/threonine-protein kinase-like protein CCR1 [Beta vulgaris subsp. vulgaris]
				Ft2	29768795	29777278	+	FtPinG0201732100.T01	FtPinG0201732100	NA	uncharacterized protein LOC114189914 isoform X2 [Vigna unguiculata]
Ft2	29900001	30000000	0.3097	Ft2	29909270	29910312	+	FtPinG0201734300.T01	FtPinG0201734300	P43287/9.85E-174/PIP22_ARATH Aquaporin PIP2-2 OS=Arabidopsis thaliana OX=3702 GN=PIP2-2 PE=1 SV=2	aquaporin PIP2-4-like [Sesamum indicum]
				Ft2	29928401	29929635	+	FtPinG0201734500.T01	FtPinG0201734500	P43286/7.87E-173/PIP21_ARATH Aquaporin PIP2-1 OS=Arabidopsis thaliana OX=3702 GN=PIP2-1 PE=1 SV=1	aquaporin PIP2-4-like [Sesamum indicum]
				Ft2	29936847	29937941	+	FtPinG0201734700.T01	FtPinG0201734700	P43287/2.38E-173/PIP22_ARATH Aquaporin PIP2-2 OS=Arabidopsis thaliana OX=3702 GN=PIP2-2 PE=1 SV=2	hypothetical protein CUMW_148520 [Citrus unshiu]
				Ft2	29948424	29949471	+	FtPinG0201734900.T01	FtPinG0201734900	P43287/6.05E-174/PIP22_ARATH Aquaporin PIP2-2 OS=Arabidopsis thaliana OX=3702 GN=PIP2-2 PE=1 SV=2	hypothetical protein CUMW_148520 [Citrus unshiu]
				Ft2	29950109	29956078	-	FtPinG0201735200.T01	FtPinG0201735200	Q8W3Z2/0/LUPS_BETPL Lupeol synthase OS=Betula platyphylla OX=78630 GN=OSCBPW PE=1 SV=1	lupeol synthase-like [Spinacia oleracea]
				Ft2	29978101	29985571	-	FtPinG0201735400.T01	FtPinG0201735400	Q8W3Z2/0/LUPS_BETPL Lupeol synthase OS=Betula platyphylla OX=78630 GN=OSCBPW PE=1 SV=1	lupeol synthase [Olea europaea]
Ft2	30000001	30100000	0.3387	Ft2	30007399	30008356	-	FtPinG0280000650.T01	FtPinG0280000650	NA	uncharacterized protein LOC112029970 [Quercus suber]
				Ft2	30026041	30028761	+	FtPinG0201736100.T01	FtPinG0201736100	Q9LYW0/0/Y5325_ARATH BTB/POZ domain-containing protein At5g03250 OS=Arabidopsis thaliana OX=3702 GN=At5g03250 PE=2 SV=1	BTB/POZ domain-containing protein At5g03250-like [Chenopodium quinoa]
				Ft2	30028952	30031143	-	FtPinG0201736400.T01	FtPinG0201736400	Q8VZA1/0/LAC11_ARATH Laccase-11 OS=Arabidopsis thaliana OX=3702 GN=LAC11 PE=2 SV=1	laccase-11-like [Durio zibethinus]
				Ft2	30050232	30051496	-	FtPinG0201736600.T01	FtPinG0201736600	Q8L8B8/7.75E-126/LOG3_ARATH Cytokinin riboside 5'-monophosphate phosphoribohydrolase LOG3 OS=Arabidopsis thaliana OX=3702 GN=LOG3 PE=1 SV=1	cytokinin riboside 5'-monophosphate phosphoribohydrolase LOG3 [Morus notabilis]
				Ft2	30059197	30059914	-	FtPinG0201736800.T01	FtPinG0201736800	NA	-
				Ft2	30087660	30088199	+	FtPinG0280000651.T01	FtPinG0280000651	NA	-
				Ft2	30090235	30090756	+	FtPinG0280000652.T01	FtPinG0280000652	NA	Uncharacterized protein TCM_027940 [Theobroma cacao]
				Ft2	30059933	30065211	-	FtPinG0201737000.T01	FtPinG0201737000	NA	-
Ft2	30100001	30200000	0.3643	Ft2	30101190	30103215	+	FtPinG0201737500.T01	FtPinG0201737500	NA	PREDICTED: uncharacterized protein LOC104904196 [Beta vulgaris subsp. vulgaris]
				Ft2	30131651	30132407	-	FtPinG0201738800.T01	FtPinG0201738800	C0PEY7/7.02E-14/PYG7_MAIZE Tetratricopeptide repeat domain-containing protein PYG7, chloroplastic OS=Zea mays OX=4577 GN=PYG7 PE=2 SV=1	tetratricopeptide repeat domain-containing protein PYG7, chloroplastic-like isoform X1 [Chenopodium quinoa]
				Ft2	30135305	30137953	+	FtPinG0201738900.T01	FtPinG0201738900	Q9SL29/0/CNG15_ARATH Putative cyclic nucleotide-gated ion channel 15 OS=Arabidopsis thaliana OX=3702 GN=CNGC15 PE=3 SV=1	PREDICTED: putative cyclic nucleotide-gated ion channel 15 [Gossypium hirsutum]
				Ft2	30135816	30137953	+	FtPinG0201738900.T02	FtPinG0201738900	Q9SL29/0/CNG15_ARATH Putative cyclic nucleotide-gated ion channel 15 OS=Arabidopsis thaliana OX=3702 GN=CNGC15 PE=3 SV=1	PREDICTED: putative cyclic nucleotide-gated ion channel 15 [Gossypium hirsutum]
				Ft2	30143474	30143927	-	FtPinG0201739200.T01	FtPinG0201739200	NA	mitogen-activated protein kinase 3-like [Spinacia oleracea]
				Ft2	30152218	30152532	-	FtPinG0201739800.T01	FtPinG0201739800	NA	-
				Ft2	30153112	30154774	-	FtPinG0201740000.T01	FtPinG0201740000	NA	uncharacterized protein LOC18039657 isoform X2 [Citrus clementina]
				Ft2	30154398	30160623	-	FtPinG0201740200.T01	FtPinG0201740200	NA	PREDICTED: uncharacterized protein LOC104898683 [Beta vulgaris subsp. vulgaris]
				Ft2	30181404	30189991	-	FtPinG0201741000.T01	FtPinG0201741000	C0LGD7/0/Y1684_ARATH Probable LRR receptor-like serine/threonine-protein kinase At1g06840 OS=Arabidopsis thaliana OX=3702 GN=At1g06840 PE=1 SV=2	PREDICTED: probable LRR receptor-like serine/threonine-protein kinase At1g06840 isoform X2 [Beta vulgaris subsp. vulgaris]
				Ft2	30196897	30200820	-	FtPinG0201741200.T01	FtPinG0201741200	P79769/2.33E-44/TSN_CHICK Translin OS=Gallus gallus OX=9031 GN=TSN PE=1 SV=1	translin [Camellia sinensis]
Ft2	30200001	30300000	0.294	Ft2	30196897	30200820	-	FtPinG0201741200.T01	FtPinG0201741200	P79769/2.33E-44/TSN_CHICK Translin OS=Gallus gallus OX=9031 GN=TSN PE=1 SV=1	translin [Camellia sinensis]
				Ft2	30205807	30207327	-	FtPinG0280000653.T01	FtPinG0280000653	NA	hypothetical protein [Beta vulgaris subsp. vulgaris]
				Ft2	30275696	30281048	-	FtPinG0201741400.T01	FtPinG0201741400	Q9SJK6/0/WBC30_ARATH Putative white-brown complex homolog protein 30 OS=Arabidopsis thaliana OX=3702 GN=WBC30 PE=1 SV=3	PREDICTED: ABC transporter G family member 28 isoform X1 [Beta vulgaris subsp. vulgaris]
Ft2	31200001	31300000	0.3184	Ft2	31210635	31210934	+	FtPinG0201753100.T01	FtPinG0201753100	Q9ZT94/2.56E-30/POLR2_ARATH Retrovirus-related Pol polyprotein from transposon RE2 OS=Arabidopsis thaliana OX=3702 GN=RE2 PE=4 SV=1	Retrovirus-related Pol polyprotein from transposon TNT 1-94, partial [Glycine soja]
				Ft2	31247721	31252925	-	FtPinG0201754800.T01	FtPinG0201754800	Q9SS81/0/PP221_ARATH Pentatricopeptide repeat-containing protein At3g09060 OS=Arabidopsis thaliana OX=3702 GN=At3g09060 PE=2 SV=1	pentatricopeptide repeat-containing protein At3g09060 [Camellia sinensis]
				Ft2	31251637	31251974	-	FtPinG0201754800.T02	FtPinG0201754800	NA	pentatricopeptide repeat-containing protein At3g09060 [Camellia sinensis]
				Ft2	31266071	31266586	+	FtPinG0201754900.T01	FtPinG0201754900	Q9ARD5/1.84E-25/LT02_HORVU Low temperature-induced protein lt101.2 OS=Hordeum vulgare OX=4513 GN=LT101.2 PE=2 SV=1	hypothetical protein PRUPE_2G218700 [Prunus persica]
				Ft2	31269487	31273515	+	FtPinG0201755100.T01	FtPinG0201755100	Q9M325/1.05E-172/IPCS1_ARATH Phosphatidylinositol:ceramide inositolphosphotransferase 1 OS=Arabidopsis thaliana OX=3702 GN=IPCS1 PE=2 SV=1	PREDICTED: phosphatidylinositol:ceramide inositolphosphotransferase 1-like [Beta vulgaris subsp. vulgaris]
				Ft2	31295326	31296708	+	FtPinG0280000664.T01	FtPinG0280000664	NA	uncharacterized protein LOC109705432 [Ananas comosus]
				Ft2	31243861	31246508	+	FtPinG0201754500.T01	FtPinG0201754500	Q9LFB8/0/PTR5_ARATH Protein NRT1/ PTR FAMILY 8.2 OS=Arabidopsis thaliana OX=3702 GN=NPF8.2 PE=2 SV=1	Peptide transporter 1 isoform 1 [Theobroma cacao]
Ft2	31700001	31800000	0.4085	Ft2	31699733	31701210	+	FtPinG0201762300.T01	FtPinG0201762300	Q9M2U1/2.9E-54/DOF36_ARATH Dof zinc finger protein DOF3.6 OS=Arabidopsis thaliana OX=3702 GN=DOF3.6 PE=1 SV=2	unnamed protein product, partial [Vitis vinifera]
				Ft2	31700496	31700723	-	FtPinG0280000667.T01	FtPinG0280000667	NA	unknown [Zea mays]
				Ft2	31710943	31712594	-	FtPinG0201762600.T01	FtPinG0201762600	Q9FVI2/1.8E-91/ADF1_PETHY Actin-depolymerizing factor 1 OS=Petunia hybrida OX=4102 GN=ADF1 PE=2 SV=1	PREDICTED: actin-depolymerizing factor 1 isoform X1 [Tarenaya hassleriana]
				Ft2	31710994	31711616	-	FtPinG0201762600.T02	FtPinG0201762600	Q9FVI2/9.05E-90/ADF1_PETHY Actin-depolymerizing factor 1 OS=Petunia hybrida OX=4102 GN=ADF1 PE=2 SV=1	PREDICTED: actin-depolymerizing factor 1 isoform X1 [Tarenaya hassleriana]
				Ft2	31716958	31719188	-	FtPinG0201763000.T01	FtPinG0201763000	NA	hypothetical protein CK203_023987 [Vitis vinifera]
				Ft2	31724726	31726000	+	FtPinG0280000668.T01	FtPinG0280000668	NA	hypothetical protein CARUB_v10022418mg, partial [Capsella rubella]
				Ft2	31726061	31729445	+	FtPinG0280000669.T01	FtPinG0280000669	P14381/1.53E-14/YTX2_XENLA Transposon TX1 uncharacterized 149 kDa protein OS=Xenopus laevis OX=8355 PE=4 SV=1	PREDICTED: uncharacterized protein LOC108837115, partial [Raphanus sativus]
				Ft2	31752197	31753269	-	FtPinG0201763400.T01	FtPinG0201763400	NA	-
				Ft2	31775710	31777504	+	FtPinG0201763900.T01	FtPinG0201763900	Q9ZUS1/2.24E-133/WTR13_ARATH WAT1-related protein At2g37460 OS=Arabidopsis thaliana OX=3702 GN=At2g37460 PE=2 SV=1	WAT1-related protein At2g37460 [Solanum lycopersicum]
				Ft2	31778135	31784066	-	FtPinG0201764200.T01	FtPinG0201764200	Q0WT19/0/IP5P8_ARATH Type I inositol polyphosphate 5-phosphatase 8 OS=Arabidopsis thaliana OX=3702 GN=IP5P8 PE=2 SV=1	type I inositol polyphosphate 5-phosphatase 8-like isoform X2 [Manihot esculenta]
				Ft2	31797922	31798755	+	FtPinG0280000670.T01	FtPinG0280000670	NA	PREDICTED: uncharacterized protein LOC104885285, partial [Beta vulgaris subsp. vulgaris]
				Ft2	31765682	31772218	+	FtPinG0201763500.T01	FtPinG0201763500	O24466/4.39E-134/RAE1A_ARATH Ras-related protein RABE1a OS=Arabidopsis thaliana OX=3702 GN=RABE1A PE=1 SV=1	PREDICTED: ras-related protein RABE1c [Theobroma cacao]
				Ft2	31717767	31722793	-	FtPinG0201763000.T02	FtPinG0201763000	NA	hypothetical protein CK203_023987 [Vitis vinifera]
Ft2	31800001	31900000	0.4299	Ft2	31866914	31869023	-	FtPinG0201766000.T01	FtPinG0201766000	P0C2F6/3.14E-27/RNHX1_ARATH Putative ribonuclease H protein At1g65750 OS=Arabidopsis thaliana OX=3702 GN=At1g65750 PE=3 SV=1	PREDICTED: uncharacterized protein LOC104902491 [Beta vulgaris subsp. vulgaris]
				Ft2	31867276	31867800	-	FtPinG0201765800.T01	FtPinG0201765800	NA	PREDICTED: uncharacterized protein LOC105956976 [Erythranthe guttata]
				Ft2	31868635	31869989	-	FtPinG0201766200.T01	FtPinG0201766200	P14381/9.61E-31/YTX2_XENLA Transposon TX1 uncharacterized 149 kDa protein OS=Xenopus laevis OX=8355 PE=4 SV=1	PREDICTED: uncharacterized protein LOC104897331 [Beta vulgaris subsp. vulgaris]
				Ft2	31873350	31876651	+	FtPinG0201766300.T01	FtPinG0201766300	NA	PREDICTED: uncharacterized protein LOC104898782 isoform X1 [Beta vulgaris subsp. vulgaris]
				Ft2	31876173	31878175	+	FtPinG0201766500.T01	FtPinG0201766500	NA	hypothetical protein CK203_024005 [Vitis vinifera]
				Ft2	31889553	31890689	+	FtPinG0280000671.T01	FtPinG0280000671	NA	uncharacterized protein LOC112326232, partial [Populus trichocarpa]
				Ft2	31849103	31850696	+	FtPinG0201764900.T01	FtPinG0201764900	NA	hypothetical protein EUGRSUZ_K03172, partial [Eucalyptus grandis]
Ft2	31900001	32000000	0.3125	Ft2	31911508	31915477	-	FtPinG0201767200.T01	FtPinG0201767200	Q5RF97/9.14E-33/BCD1_PONAB Box C/D snoRNA protein 1 OS=Pongo abelii OX=9601 GN=ZNHIT6 PE=2 SV=1	box C/D snoRNA protein 1-like [Chenopodium quinoa]
				Ft2	31926954	31927490	+	FtPinG0201767700.T01	FtPinG0201767700	P0CV72/7.75E-24/RL161_PLAVT Secreted RxLR effector protein 161 OS=Plasmopara viticola OX=143451 GN=RXLR161 PE=2 SV=1	copia-type polyprotein, putative [Arabidopsis thaliana]
				Ft2	31944811	31947107	-	FtPinG0201768000.T01	FtPinG0201768000	Q9FM66/2.12E-52/PLY21_ARATH Putative pectate lyase 21 OS=Arabidopsis thaliana OX=3702 GN=At5g55720 PE=3 SV=1	hypothetical protein CRG98_017525 [Punica granatum]
				Ft2	31965278	31968853	+	FtPinG0201768100.T01	FtPinG0201768100	Q0WRY5/7.16E-107/PBL7_ARATH Probable serine/threonine-protein kinase PBL7 OS=Arabidopsis thaliana OX=3702 GN=PBL7 PE=1 SV=1	PREDICTED: serine/threonine-protein kinase CDL1 [Vitis vinifera]
				Ft2	31970092	31972525	-	FtPinG0201768600.T01	FtPinG0201768600	Q9SZA4/0/CDC21_ARATH Cell division cycle 20.1, cofactor of APC complex OS=Arabidopsis thaliana OX=3702 GN=CDC20-1 PE=1 SV=1	cell division cycle 20.2, cofactor of APC complex-like [Chenopodium quinoa]
				Ft2	31976123	31977896	+	FtPinG0201768700.T01	FtPinG0201768700	NA	putative F-box domain-containing protein [Helianthus annuus]
				Ft2	31978286	31979330	-	FtPinG0201769000.T01	FtPinG0201769000	NA	uncharacterized protein LOC107462508 [Arachis duranensis]
				Ft2	31979767	31980435	+	FtPinG0201769100.T01	FtPinG0201769100	NA	F-box/kelch-repeat protein At3g23880-like [Helianthus annuus]
				Ft2	31996442	31997907	+	FtPinG0201769500.T01	FtPinG0201769500	NA	hypothetical protein COLO4_22733 [Corchorus olitorius]
Ft2	32000001	32100000	0.4238	Ft2	32005252	32006601	-	FtPinG0201770000.T01	FtPinG0201770000	Q1EC66/6.55E-80/UBQ3_ARATH Polyubiquitin 3 OS=Arabidopsis thaliana OX=3702 GN=UBQ3 PE=2 SV=1	PREDICTED: polyubiquitin-like [Nicotiana tabacum]
				Ft2	32009024	32010657	-	FtPinG0201770200.T01	FtPinG0201770200	Q9SJL0/0/U86A1_ARATH UDP-glycosyltransferase 86A1 OS=Arabidopsis thaliana OX=3702 GN=UGT86A1 PE=2 SV=1	glucosyltransferase [Dianthus caryophyllus]
				Ft2	32009558	32010104	+	FtPinG0201770300.T01	FtPinG0201770300	NA	hypothetical protein AQUCO_03000088v1 [Aquilegia coerulea]
				Ft2	32009558	32010104	+	FtPinG0201770300.T02	FtPinG0201770300	NA	hypothetical protein AQUCO_03000088v1 [Aquilegia coerulea]
				Ft2	32033950	32036056	-	FtPinG0201770600.T01	FtPinG0201770600	NA	-
				Ft2	32034127	32035067	-	FtPinG0201770600.T03	FtPinG0201770600	NA	-
				Ft2	32034127	32036056	-	FtPinG0201770600.T02	FtPinG0201770600	NA	-
				Ft2	32059577	32060512	+	FtPinG0201770900.T01	FtPinG0201770900	NA	hypothetical protein SOVF_130630 [Spinacia oleracea]
				Ft2	32068647	32072607	+	FtPinG0201771300.T01	FtPinG0201771300	NA	putative GTP diphosphokinase RSH1, chloroplastic isoform X1 [Rosa chinensis]
Ft2	32200001	32300000	0.4981	Ft2	32201829	32203010	+	FtPinG0201773300.T01	FtPinG0201773300	Q9FK54/4.86E-12/FB260_ARATH F-box protein At5g18160 OS=Arabidopsis thaliana OX=3702 GN=At5g18160 PE=2 SV=1	PREDICTED: F-box/kelch-repeat protein At3g23880-like [Fragaria vesca subsp. vesca]
				Ft2	32220565	32223845	+	FtPinG0201773700.T01	FtPinG0201773700	Q6AWW5/0/Y5262_ARATH Ankyrin repeat-containing protein At5g02620 OS=Arabidopsis thaliana OX=3702 GN=At5g02620 PE=1 SV=1	ankyrin repeat-containing protein At5g02620 [Spinacia oleracea]
				Ft2	32231848	32232486	-	FtPinG0280000674.T01	FtPinG0280000674	NA	hypothetical protein COLO4_22733 [Corchorus olitorius]
				Ft2	32271279	32272841	-	FtPinG0201774600.T01	FtPinG0201774600	Q9LJP0/5.31E-11/FB164_ARATH Putative F-box protein At3g19560 OS=Arabidopsis thaliana OX=3702 GN=At3g19560 PE=4 SV=2	PREDICTED: F-box protein At3g07870-like [Pyrus x bretschneideri]
				Ft2	32224657	32227724	+	FtPinG0201773900.T01	FtPinG0201773900	Q9M3B4/1.88E-144/RID3_ARATH Protein ROOT INITIATION DEFECTIVE 3 OS=Arabidopsis thaliana OX=3702 GN=RID3 PE=1 SV=1	Protein ROOT INITIATION DEFECTIVE like [Actinidia chinensis var. chinensis]
				Ft2	32291205	32294503	+	FtPinG0201774700.T01	FtPinG0201774700	Q9GZR2/2.89E-59/REXO4_HUMAN RNA exonuclease 4 OS=Homo sapiens OX=9606 GN=REXO4 PE=1 SV=2	hypothetical protein BVRB_4g086260 [Beta vulgaris subsp. vulgaris]
Ft2	32300001	32400000	0.3753	Ft2	32303250	32304774	+	FtPinG0201774900.T01	FtPinG0201774900	I6YGS0/4.98E-56/EPHA_MYCTU Epoxide hydrolase A OS=Mycobacterium tuberculosis (strain ATCC 25618 / H37Rv) OX=83332 GN=ephA PE=1 SV=1	uncharacterized protein LOC110735007 [Chenopodium quinoa]
				Ft2	32306287	32307486	+	FtPinG0201775100.T02	FtPinG0201775100	NA	inactive purple acid phosphatase-like protein [Parasponia andersonii]
				Ft2	32312086	32317206	-	FtPinG0201775600.T01	FtPinG0201775600	Q40554/0/EIF3A_TOBAC Eukaryotic translation initiation factor 3 subunit A OS=Nicotiana tabacum OX=4097 GN=TIF3A1 PE=2 SV=1	PREDICTED: eukaryotic translation initiation factor 3 subunit A [Beta vulgaris subsp. vulgaris]
				Ft2	32321460	32323112	-	FtPinG0201775800.T01	FtPinG0201775800	Q9FHR3/1.61E-126/PP403_ARATH Putative pentatricopeptide repeat-containing protein At5g37570 OS=Arabidopsis thaliana OX=3702 GN=PCMP-E37 PE=3 SV=1	putative pentatricopeptide repeat-containing protein At5g37570 [Chenopodium quinoa]
				Ft2	32329314	32331803	+	FtPinG0201775900.T01	FtPinG0201775900	Q00624/0/ASOL_BRANA L-ascorbate oxidase homolog OS=Brassica napus OX=3708 GN=Bp10 PE=2 SV=1	L-ascorbate oxidase homolog [Chenopodium quinoa]
				Ft2	32332412	32332900	+	FtPinG0201776100.T01	FtPinG0201776100	Q6P3E0/4.99E-15/THYN1_RAT Thymocyte nuclear protein 1 OS=Rattus norvegicus OX=10116 GN=Thyn1 PE=2 SV=1	hypothetical protein DM860_003163 [Cuscuta australis]
				Ft2	32333463	32334141	+	FtPinG0201776300.T01	FtPinG0201776300	P16002/3.8E-79/PLAS_PEA Plastocyanin, chloroplastic OS=Pisum sativum OX=3888 GN=PETE PE=1 SV=1	PREDICTED: plastocyanin [Prunus mume]
				Ft2	32335458	32340134	-	FtPinG0201776600.T01	FtPinG0201776600	Q9C5Y0/0/PLDD1_ARATH Phospholipase D delta OS=Arabidopsis thaliana OX=3702 GN=PLDDELTA PE=1 SV=2	C2 domain-containing protein/PLDc domain-containing protein/PLD_C domain-containing protein/PLDc_2 domain-containing protein [Cephalotus follicularis]
				Ft2	32335531	32336025	+	FtPinG0280000675.T01	FtPinG0280000675	P17340/2.09E-76/PLAS_SOLLC Plastocyanin, chloroplastic OS=Solanum lycopersicum OX=4081 GN=PETE PE=2 SV=1	PREDICTED: plastocyanin [Prunus mume]
				Ft2	32336428	32339434	-	FtPinG0201776600.T02	FtPinG0201776600	Q9C5Y0/0/PLDD1_ARATH Phospholipase D delta OS=Arabidopsis thaliana OX=3702 GN=PLDDELTA PE=1 SV=2	C2 domain-containing protein/PLDc domain-containing protein/PLD_C domain-containing protein/PLDc_2 domain-containing protein [Cephalotus follicularis]
				Ft2	32350334	32354699	-	FtPinG0201777000.T01	FtPinG0201777000	Q96MC6/3.4E-17/MF14A_HUMAN Hippocampus abundant transcript 1 protein OS=Homo sapiens OX=9606 GN=MFSD14A PE=1 SV=2	hippocampus abundant transcript 1 protein-like isoform X1 [Camellia sinensis]
				Ft2	32356963	32357882	+	FtPinG0201777100.T01	FtPinG0201777100	NA	LYR motif-containing protein [Parasponia andersonii]
				Ft2	32383684	32384170	+	FtPinG0201777300.T01	FtPinG0201777300	P10978/3.42E-23/POLX_TOBAC Retrovirus-related Pol polyprotein from transposon TNT 1-94 OS=Nicotiana tabacum OX=4097 PE=2 SV=1	PREDICTED: LOW QUALITY PROTEIN: F-box/FBD/LRR-repeat protein At1g16930-like [Tarenaya hassleriana]
				Ft2	32385146	32385777	+	FtPinG0201777500.T01	FtPinG0201777500	Q9SRQ8/5.2E-14/ATL51_ARATH RING-H2 finger protein ATL51 OS=Arabidopsis thaliana OX=3702 GN=ATL51 PE=2 SV=2	PREDICTED: RING-H2 finger protein ATL52-like [Nelumbo nucifera]
				Ft2	32305304	32310321	+	FtPinG0201775100.T01	FtPinG0201775100	NA	inactive purple acid phosphatase-like protein [Parasponia andersonii]
				Ft2	32341204	32346278	-	FtPinG0201776800.T01	FtPinG0201776800	Q96MC6/4.04E-20/MF14A_HUMAN Hippocampus abundant transcript 1 protein OS=Homo sapiens OX=9606 GN=MFSD14A PE=1 SV=2	hippocampus abundant transcript 1 protein-like isoform X1 [Camellia sinensis]
Ft2	32400001	32500000	0.4444	Ft2	32412839	32413292	+	FtPinG0201777900.T01	FtPinG0201777900	NA	E3 ubiquitin-protein ligase ATL23 [Jatropha curcas]
				Ft2	32447536	32450522	+	FtPinG0201778100.T01	FtPinG0201778100	Q99JH1/9.35E-20/RP25L_MOUSE Ribonuclease P protein subunit p25-like protein OS=Mus musculus OX=10090 GN=Rpp25l PE=1 SV=1	Ribonuclease P protein subunit p25-like protein [Actinidia chinensis var. chinensis]
				Ft2	32454648	32455286	-	FtPinG0280000676.T01	FtPinG0280000676	P0CT40/5.77E-13/TF29_SCHPO Transposon Tf2-9 polyprotein OS=Schizosaccharomyces pombe (strain 972 / ATCC 24843) OX=284812 GN=Tf2-9 PE=3 SV=1	Uncharacterized protein TCM_027940 [Theobroma cacao]
				Ft2	32477088	32480589	+	FtPinG0201778300.T01	FtPinG0201778300	Q9LNU4/0/PSD3A_ARATH 26S proteasome non-ATPase regulatory subunit 3 homolog A OS=Arabidopsis thaliana OX=3702 GN=RPN3A PE=1 SV=3	PAM domain (PCI/PINT associated module) protein isoform 1 [Theobroma cacao]
				Ft2	32485168	32486143	+	FtPinG0201778500.T01	FtPinG0201778500	Q9LNU3/5.07E-139/EXP11_ARATH Expansin-A11 OS=Arabidopsis thaliana OX=3702 GN=EXPA11 PE=2 SV=1	Expansin 11, ALPHA 1.14,EXPA11 [Theobroma cacao]
				Ft2	32488719	32492627	+	FtPinG0201778700.T01	FtPinG0201778700	NA	-
Ft2	32900001	33000000	0.404	Ft2	32913832	32914203	+	FtPinG0201788100.T01	FtPinG0201788100	O65695/1.12E-52/SAU50_ARATH Auxin-responsive protein SAUR50 OS=Arabidopsis thaliana OX=3702 GN=SAUR50 PE=1 SV=1	auxin-responsive protein SAUR50-like [Olea europaea var. sylvestris]
				Ft2	32915669	32916823	+	FtPinG0201788300.T01	FtPinG0201788300	Q01908/0/ATPG1_ARATH ATP synthase gamma chain 1, chloroplastic OS=Arabidopsis thaliana OX=3702 GN=ATPC1 PE=1 SV=1	ATPase, F1 complex, gamma subunit [Corchorus olitorius]
				Ft2	32938893	32940028	+	FtPinG0201788500.T01	FtPinG0201788500	NA	PREDICTED: serine/threonine-protein phosphatase 7 long form homolog [Erythranthe guttata]
				Ft2	32950459	32950881	+	FtPinG0201788900.T01	FtPinG0201788900	NA	-
				Ft2	32954497	32955434	+	FtPinG0201789100.T01	FtPinG0201789100	NA	-
				Ft2	32962678	32963121	-	FtPinG0201789400.T01	FtPinG0201789400	P32295/2.05E-16/ARG7_VIGRR Indole-3-acetic acid-induced protein ARG7 OS=Vigna radiata var. radiata OX=3916 GN=ARG7 PE=2 SV=1	hypothetical protein GOBAR_DD34436 [Gossypium barbadense]
				Ft2	32975297	32977756	-	FtPinG0201789800.T01	FtPinG0201789800	NA	uncharacterized protein LOC114275255 isoform X1 [Camellia sinensis]
Ft2	33000001	33100000	0.4529	Ft2	33004531	33008180	+	FtPinG0201789900.T01	FtPinG0201789900	P93024/0/ARFE_ARATH Auxin response factor 5 OS=Arabidopsis thaliana OX=3702 GN=ARF5 PE=1 SV=3	auxin response factor 5 [Spinacia oleracea]
				Ft2	33009748	33010089	-	FtPinG0201790200.T01	FtPinG0201790200	Q56XU4/4.17E-16/C3H6_ARATH Zinc finger CCCH domain-containing protein 6 OS=Arabidopsis thaliana OX=3702 GN=At1g19860 PE=1 SV=1	PREDICTED: zinc finger CCCH domain-containing protein 6 [Vitis vinifera]
				Ft2	33026451	33027866	-	FtPinG0201790400.T01	FtPinG0201790400	NA	uncharacterized protein LOC114300017 [Camellia sinensis]
				Ft2	33080060	33081132	+	FtPinG0201790500.T01	FtPinG0201790500	Q9LSL1/6.44E-75/BH093_ARATH Transcription factor bHLH93 OS=Arabidopsis thaliana OX=3702 GN=BHLH93 PE=1 SV=1	bHLH3 [Fagopyrum tataricum]
				Ft2	33090988	33091565	-	FtPinG0201790800.T01	FtPinG0201790800	NA	-
Ft2	33100001	33200000	0.4576	Ft2	33104468	33107795	+	FtPinG0201790900.T01	FtPinG0201790900	Q38827/3.78E-116/IAA9_ARATH Auxin-responsive protein IAA9 OS=Arabidopsis thaliana OX=3702 GN=IAA9 PE=1 SV=1	auxin-responsive protein IAA9-like [Durio zibethinus]
				Ft2	33145719	33147360	-	FtPinG0201791600.T01	FtPinG0201791600	Q9SLV0/0/DTX48_ARATH Protein DETOXIFICATION 48 OS=Arabidopsis thaliana OX=3702 GN=DTX48 PE=2 SV=1	Multi antimicrobial extrusion protein [Macleaya cordata]
				Ft2	33151826	33155516	-	FtPinG0201791800.T01	FtPinG0201791800	Q9FE59/0/SUC4_ARATH Sucrose transport protein SUC4 OS=Arabidopsis thaliana OX=3702 GN=SUC4 PE=1 SV=2	sucrose transporter 4 [Quercus robur]
				Ft2	33171290	33171557	-	FtPinG0201792200.T01	FtPinG0201792200	P46287/2.81E-39/RL11_MEDSA 60S ribosomal protein L11 OS=Medicago sativa OX=3879 GN=RPL11 PE=2 SV=1	60S ribosomal protein L11 isoform A [Glycine soja]
				Ft2	33110688	33126765	+	FtPinG0201791100.T01	FtPinG0201791100	Q92797/1.7E-73/SYMPK_HUMAN Symplekin OS=Homo sapiens OX=9606 GN=SYMPK PE=1 SV=2	PREDICTED: uncharacterized protein LOC108993132 isoform X2 [Juglans regia]
Ft2	33200001	33300000	0.3021	Ft2	33208570	33209287	+	FtPinG0201792700.T02	FtPinG0201792700	F4I2N7/1.97E-11/RLK7_ARATH Receptor-like protein kinase 7 OS=Arabidopsis thaliana OX=3702 GN=RLK7 PE=1 SV=1	PREDICTED: receptor-like protein kinase HAIKU2 [Beta vulgaris subsp. vulgaris]
				Ft2	33221469	33222605	-	FtPinG0201793200.T01	FtPinG0201793200	NA	PREDICTED: serine/threonine-protein phosphatase 7 long form homolog [Erythranthe guttata]
				Ft2	33228594	33231804	-	FtPinG0201793800.T01	FtPinG0201793800	NA	-
				Ft2	33232409	33235593	+	FtPinG0201793900.T01	FtPinG0201793900	Q9FGL5/0/CEPR1_ARATH Receptor protein-tyrosine kinase CEPR1 OS=Arabidopsis thaliana OX=3702 GN=CEPR1 PE=1 SV=1	PREDICTED: receptor-like protein kinase HSL1 [Beta vulgaris subsp. vulgaris]
				Ft2	33238822	33239658	-	FtPinG0201794400.T01	FtPinG0201794400	Q94HW2/3.62E-20/POLR1_ARATH Retrovirus-related Pol polyprotein from transposon RE1 OS=Arabidopsis thaliana OX=3702 GN=RE1 PE=2 SV=1	retrovirus-related Pol polyprotein from transposon TNT 1-94 [Trifolium pratense]
				Ft2	33244602	33246434	-	FtPinG0201794600.T01	FtPinG0201794600	O80592/0/AAP8_ARATH Amino acid permease 8 OS=Arabidopsis thaliana OX=3702 GN=AAP8 PE=1 SV=1	PREDICTED: amino acid permease 6 [Beta vulgaris subsp. vulgaris]
				Ft2	33279587	33281891	+	FtPinG0201794700.T01	FtPinG0201794700	NA	-
				Ft2	33290161	33292221	+	FtPinG0201795100.T01	FtPinG0201795100	NA	PREDICTED: uncharacterized protein LOC18591901 [Theobroma cacao]
				Ft2	33207786	33210848	+	FtPinG0201792700.T01	FtPinG0201792700	F4I2N7/0/RLK7_ARATH Receptor-like protein kinase 7 OS=Arabidopsis thaliana OX=3702 GN=RLK7 PE=1 SV=1	PREDICTED: receptor-like protein kinase HAIKU2 [Beta vulgaris subsp. vulgaris]
Ft2	34500001	34600000	0.2849	Ft2	34509597	34510304	-	FtPinG0201817200.T01	FtPinG0201817200	Q9LMK2/9.57E-92/LSH6_ARATH Protein LIGHT-DEPENDENT SHORT HYPOCOTYLS 6 OS=Arabidopsis thaliana OX=3702 GN=LSH6 PE=1 SV=1	protein LIGHT-DEPENDENT SHORT HYPOCOTYLS 6-like, partial [Prosopis alba]
				Ft2	34588357	34589148	-	FtPinG0201817400.T01	FtPinG0201817400	Q9LH89/2.88E-33/Y3885_ARATH Uncharacterized protein At3g28850 OS=Arabidopsis thaliana OX=3702 GN=At3g28850 PE=4 SV=1	uncharacterized protein At5g39865 isoform X2 [Quercus suber]
				Ft2	34595221	34597660	+	FtPinG0201817500.T01	FtPinG0201817500	Q0WNN7/0/PP176_ARATH Pentatricopeptide repeat-containing protein At2g30100, chloroplastic OS=Arabidopsis thaliana OX=3702 GN=At2g30100 PE=2 SV=2	pentatricopeptide repeat-containing protein At2g30100, chloroplastic-like [Chenopodium quinoa]
Ft2	34600001	34700000	0.3658	Ft2	34613187	34615161	+	FtPinG0201818100.T01	FtPinG0201818100	NA	-
				Ft2	34613187	34615161	+	FtPinG0201818100.T02	FtPinG0201818100	NA	-
				Ft2	34632185	34633263	-	FtPinG0201818600.T01	FtPinG0201818600	Q8GWL2/2.17E-27/LOR7_ARATH Protein LURP-one-related 7 OS=Arabidopsis thaliana OX=3702 GN=At2g30270 PE=2 SV=1	PREDICTED: protein LURP-one-related 7 [Beta vulgaris subsp. vulgaris]
				Ft2	34636922	34640142	+	FtPinG0201818700.T01	FtPinG0201818700	F4I9E1/1.17E-15/NFD4_ARATH Protein NUCLEAR FUSION DEFECTIVE 4 OS=Arabidopsis thaliana OX=3702 GN=NFD4 PE=3 SV=1	hypothetical protein SOVF_158220 isoform B [Spinacia oleracea]
				Ft2	34638841	34640142	+	FtPinG0201818700.T02	FtPinG0201818700	F4I9E1/3.62E-58/NFD4_ARATH Protein NUCLEAR FUSION DEFECTIVE 4 OS=Arabidopsis thaliana OX=3702 GN=NFD4 PE=3 SV=1	hypothetical protein SOVF_158220 isoform B [Spinacia oleracea]
				Ft2	34639161	34640519	+	FtPinG0201818700.T03	FtPinG0201818700	F4I9E1/5.54E-48/NFD4_ARATH Protein NUCLEAR FUSION DEFECTIVE 4 OS=Arabidopsis thaliana OX=3702 GN=NFD4 PE=3 SV=1	hypothetical protein SOVF_158220 isoform B [Spinacia oleracea]
				Ft2	34682733	34683576	-	FtPinG0201819200.T01	FtPinG0201819200	Q8L5T5/1.03E-73/LBD15_ARATH LOB domain-containing protein 15 OS=Arabidopsis thaliana OX=3702 GN=LBD15 PE=1 SV=2	LOB domain-containing protein 15-like [Camellia sinensis]
				Ft2	34618932	34620022	+	FtPinG0201818300.T01	FtPinG0201818300	Q9SCU0/7.24E-124/SDR2A_ARATH Short-chain dehydrogenase reductase 2a OS=Arabidopsis thaliana OX=3702 GN=SDR2a PE=3 SV=1	PREDICTED: sex determination protein tasselseed-2 isoform X1 [Beta vulgaris subsp. vulgaris]
				Ft2	34600533	34604226	+	FtPinG0201817700.T01	FtPinG0201817700	Q9LQQ8/1.16E-180/PBL5_ARATH Probable serine/threonine-protein kinase PBL5 OS=Arabidopsis thaliana OX=3702 GN=PBL5 PE=2 SV=1	PREDICTED: serine/threonine-protein kinase CDL1-like isoform X1 [Beta vulgaris subsp. vulgaris]
Ft2	34700001	34800000	0.331	Ft2	34704251	34705860	+	FtPinG0201819300.T01	FtPinG0201819300	A0A068Q6L2/4.81E-174/C7317_PRUMU Cytochrome P450 736A117 OS=Prunus mume OX=102107 GN=CYP736A117 PE=2 SV=1	Cytochrome P450 71A4 [Vitis vinifera]
				Ft2	34724658	34725650	+	FtPinG0280000688.T01	FtPinG0280000688	NA	PREDICTED: LOW QUALITY PROTEIN: uncharacterized protein LOC105970777 [Erythranthe guttata]
				Ft2	34729006	34730250	+	FtPinG0201819900.T01	FtPinG0201819900	NA	-
				Ft2	34730289	34731677	+	FtPinG0201820100.T01	FtPinG0201820100	Q9C562/0/CIPKA_ARATH CBL-interacting serine/threonine-protein kinase 10 OS=Arabidopsis thaliana OX=3702 GN=CIPK10 PE=1 SV=1	CBL-interacting protein kinase 2-like [Chenopodium quinoa]
				Ft2	34734317	34735696	-	FtPinG0201820400.T01	FtPinG0201820400	O22932/0/CIPKB_ARATH CBL-interacting serine/threonine-protein kinase 11 OS=Arabidopsis thaliana OX=3702 GN=CIPK11 PE=1 SV=1	PREDICTED: CBL-interacting serine/threonine-protein kinase 11 [Prunus mume]
				Ft2	34755834	34758227	-	FtPinG0201820800.T01	FtPinG0201820800	Q6S4P4/1.37E-90/RF2B_ORYSJ Transcription factor RF2b OS=Oryza sativa subsp. japonica OX=39947 GN=RF2b PE=1 SV=2	transcription factor RF2b-like isoform X2 [Spinacia oleracea]
				Ft2	34759122	34765792	-	FtPinG0201821000.T01	FtPinG0201821000	Q8W4L5/0/VAL1_ARATH B3 domain-containing transcription repressor VAL1 OS=Arabidopsis thaliana OX=3702 GN=VAL1 PE=1 SV=1	PREDICTED: B3 domain-containing transcription repressor VAL1 [Beta vulgaris subsp. vulgaris]
				Ft2	34771772	34773934	-	FtPinG0201821200.T01	FtPinG0201821200	Q42797/3.37E-163/TCMO_SOYBN Trans-cinnamate 4-monooxygenase OS=Glycine max OX=3847 GN=CYP73A11 PE=2 SV=1	cinnamate 4-hydroxylase [Fagopyrum tataricum]
				Ft2	34715101	34728339	-	FtPinG0201819600.T01	FtPinG0201819600	NA	hypothetical protein DVH24_036310 [Malus domestica]
Ft2	34800001	34900000	0.3367	Ft2	34821277	34825474	-	FtPinG0201821600.T01	FtPinG0201821600	F4KEW8/1.61E-77/NET4A_ARATH Protein NETWORKED 4A OS=Arabidopsis thaliana OX=3702 GN=NET4A PE=2 SV=1	protein NETWORKED 4A-like isoform X1 [Chenopodium quinoa]
				Ft2	34853801	34862863	+	FtPinG0201821700.T01	FtPinG0201821700	C0LGD7/0/Y1684_ARATH Probable LRR receptor-like serine/threonine-protein kinase At1g06840 OS=Arabidopsis thaliana OX=3702 GN=At1g06840 PE=1 SV=2	probable LRR receptor-like serine/threonine-protein kinase At1g06840 [Prunus persica]
				Ft2	34884246	34892673	+	FtPinG0201822300.T01	FtPinG0201822300	C0LGD7/0/Y1684_ARATH Probable LRR receptor-like serine/threonine-protein kinase At1g06840 OS=Arabidopsis thaliana OX=3702 GN=At1g06840 PE=1 SV=2	probable LRR receptor-like serine/threonine-protein kinase At1g06840 [Prunus persica]
				Ft2	34893447	34896765	+	FtPinG0201822500.T01	FtPinG0201822500	Q40359/1.06E-123/ALFIN_MEDSA PHD finger protein Alfin1 OS=Medicago sativa OX=3879 GN=ALFIN-1 PE=1 SV=1	PHD finger protein ALFIN-LIKE 7-like [Chenopodium quinoa]
				Ft2	34893638	34896730	+	FtPinG0201822500.T02	FtPinG0201822500	Q8LA16/5.94E-122/ALFL7_ARATH PHD finger protein ALFIN-LIKE 7 OS=Arabidopsis thaliana OX=3702 GN=AL7 PE=1 SV=1	PHD finger protein ALFIN-LIKE 7-like [Chenopodium quinoa]
Ft2	34900001	35000000	0.3006	Ft2	34912608	34913308	-	FtPinG0201823400.T01	FtPinG0201823400	NA	-
				Ft2	34924190	34925832	+	FtPinG0201823700.T01	FtPinG0201823700	O64722/6.69E-61/ZHD3_ARATH Zinc-finger homeodomain protein 3 OS=Arabidopsis thaliana OX=3702 GN=ZHD3 PE=1 SV=1	PREDICTED: zinc-finger homeodomain protein 4 [Theobroma cacao]
				Ft2	34936889	34946083	-	FtPinG0201824600.T01	FtPinG0201824600	Q9FNX5/0/DRP1E_ARATH Phragmoplastin DRP1E OS=Arabidopsis thaliana OX=3702 GN=DRP1E PE=1 SV=1	dynamin-related protein 1E [Carica papaya]
				Ft2	34953951	34955340	-	FtPinG0280000689.T01	FtPinG0280000689	NA	uncharacterized protein LOC110801423 [Spinacia oleracea]
				Ft2	34959169	34960286	-	FtPinG0201824800.T01	FtPinG0201824800	NA	-
				Ft2	34959498	34960286	-	FtPinG0201824800.T02	FtPinG0201824800	NA	-
				Ft2	34963785	34973620	-	FtPinG0201825000.T01	FtPinG0201825000	P37221/0/MAOM_SOLTU NAD-dependent malic enzyme 62 kDa isoform, mitochondrial OS=Solanum tuberosum OX=4113 PE=1 SV=1	NAD-dependent malic enzyme 62 kDa isoform, mitochondrial [Jatropha curcas]
				Ft2	34980959	34981933	+	FtPinG0280000690.T01	FtPinG0280000690	NA	uncharacterized protein LOC106374028 [Brassica napus]
				Ft2	34913855	34920869	+	FtPinG0201823500.T01	FtPinG0201823500	B3DJT0/2.64E-95/SART3_DANRE Squamous cell carcinoma antigen recognized by T-cells 3 OS=Danio rerio OX=7955 GN=sart3 PE=2 SV=1	PREDICTED: squamous cell carcinoma antigen recognized by T-cells 3 [Beta vulgaris subsp. vulgaris]
				Ft2	34928340	34933482	-	FtPinG0201824000.T01	FtPinG0201824000	Q93YU2/0/RUS6_ARATH Protein root UVB sensitive 6 OS=Arabidopsis thaliana OX=3702 GN=RUS6 PE=2 SV=1	protein root UVB sensitive 6 [Jatropha curcas]
Ft2	35000001	35100000	0.3304	Ft2	35006003	35007345	-	FtPinG0280000691.T01	FtPinG0280000691	P0CT40/4.07E-17/TF29_SCHPO Transposon Tf2-9 polyprotein OS=Schizosaccharomyces pombe (strain 972 / ATCC 24843) OX=284812 GN=Tf2-9 PE=3 SV=1	putative nucleotidyltransferase, Ribonuclease H [Rosa chinensis]
				Ft2	35044361	35045017	+	FtPinG0280000692.T01	FtPinG0280000692	NA	Uncharacterized protein TCM_024023 [Theobroma cacao]
				Ft2	35053150	35055308	-	FtPinG0201825600.T01	FtPinG0201825600	P08770/1.15E-56/TRA1_MAIZE Putative AC transposase OS=Zea mays OX=4577 PE=2 SV=2	hypothetical protein F511_25356, partial [Dorcoceras hygrometricum]
				Ft2	35076121	35077724	+	FtPinG0201825700.T01	FtPinG0201825700	P53665/1.99E-51/ACPM1_ARATH Acyl carrier protein 1, mitochondrial OS=Arabidopsis thaliana OX=3702 GN=MTACP1 PE=1 SV=1	acyl carrier protein 1, mitochondrial-like [Chenopodium quinoa]
				Ft2	35078265	35082153	+	FtPinG0201825900.T01	FtPinG0201825900	Q9M903/6.53E-70/TGD4_ARATH Protein TRIGALACTOSYLDIACYLGLYCEROL 4, chloroplastic OS=Arabidopsis thaliana OX=3702 GN=TGD4 PE=1 SV=1	protein TRIGALACTOSYLDIACYLGLYCEROL 4, chloroplastic [Quercus suber]
Ft2	35100001	35200000	0.3228	Ft2	35102477	35102998	+	FtPinG0280000693.T01	FtPinG0280000693	NA	LOW QUALITY PROTEIN: uncharacterized protein LOC107017990 [Solanum pennellii]
				Ft2	35107320	35108013	-	FtPinG0201826200.T03	FtPinG0201826200	NA	-
				Ft2	35107345	35108013	-	FtPinG0201826200.T01	FtPinG0201826200	NA	-
				Ft2	35107416	35108013	-	FtPinG0201826200.T02	FtPinG0201826200	NA	-
				Ft2	35107483	35108013	-	FtPinG0201826200.T04	FtPinG0201826200	NA	-
				Ft2	35112300	35113046	-	FtPinG0201826400.T01	FtPinG0201826400	Q9LY41/3.48E-34/ATL4_ARATH E3 ubiquitin-protein ligase ATL4 OS=Arabidopsis thaliana OX=3702 GN=ATL4 PE=1 SV=1	PREDICTED: E3 ubiquitin-protein ligase ATL4 isoform X1 [Vitis vinifera]
				Ft2	35130130	35130581	+	FtPinG0201826500.T01	FtPinG0201826500	O80506/6.93E-19/FLZ3_ARATH FCS-Like Zinc finger 3 OS=Arabidopsis thaliana OX=3702 GN=FLZ3 PE=1 SV=1	PREDICTED: uncharacterized protein LOC104802506 [Tarenaya hassleriana]
				Ft2	35149668	35150320	+	FtPinG0201826700.T01	FtPinG0201826700	O80506/3.99E-15/FLZ3_ARATH FCS-Like Zinc finger 3 OS=Arabidopsis thaliana OX=3702 GN=FLZ3 PE=1 SV=1	PREDICTED: uncharacterized protein LOC104802506 [Tarenaya hassleriana]
				Ft2	35163257	35163903	+	FtPinG0201826900.T01	FtPinG0201826900	O80506/3.46E-15/FLZ3_ARATH FCS-Like Zinc finger 3 OS=Arabidopsis thaliana OX=3702 GN=FLZ3 PE=1 SV=1	unnamed protein product [Coffea canephora]
				Ft2	35167121	35169085	-	FtPinG0201827200.T01	FtPinG0201827200	Q56YP2/3.39E-26/PI5K1_ARATH Phosphatidylinositol 4-phosphate 5-kinase 1 OS=Arabidopsis thaliana OX=3702 GN=PIP5K1 PE=1 SV=1	uncharacterized protein LOC114322203 isoform X1 [Camellia sinensis]
				Ft2	35177975	35180739	-	FtPinG0201827400.T01	FtPinG0201827400	O80507/1.8E-149/CSK2E_ARATH Putative casein kinase II subunit beta-4 OS=Arabidopsis thaliana OX=3702 GN=CKB4 PE=1 SV=1	PREDICTED: putative casein kinase II subunit beta-4 isoform X2 [Nelumbo nucifera]
				Ft2	35184866	35188800	-	FtPinG0201827800.T01	FtPinG0201827800	O80507/6E-147/CSK2E_ARATH Putative casein kinase II subunit beta-4 OS=Arabidopsis thaliana OX=3702 GN=CKB4 PE=1 SV=1	PREDICTED: putative casein kinase II subunit beta-4 [Vitis vinifera]
				Ft2	35190041	35190280	+	FtPinG0201827900.T01	FtPinG0201827900	Q2QM69/3.39E-22/BQMT2_ORYSJ 2-methyl-6-phytyl-1,4-hydroquinone methyltransferase 2, chloroplastic OS=Oryza sativa subsp. japonica OX=39947 GN=Os12g0615400 PE=2 SV=2	hypothetical protein Ahy_B02g058325 isoform A [Arachis hypogaea]
				Ft2	35198953	35200313	-	FtPinG0201828400.T01	FtPinG0201828400	Q3E6Y3/8.61E-91/Y1869_ARATH Uncharacterized protein At1g28695 OS=Arabidopsis thaliana OX=3702 GN=At1g28695 PE=2 SV=1	uncharacterized protein At1g28695-like [Chenopodium quinoa]
Ft2	42200001	42300000	0.3766	Ft2	42217000	42218281	+	FtPinG0201992900.T01	FtPinG0201992900	NA	glutamate receptor 2.9-like isoform X2 [Olea europaea var. sylvestris]
				Ft2	42217262	42219046	+	FtPinG0201992900.T02	FtPinG0201992900	NA	glutamate receptor 2.9-like isoform X2 [Olea europaea var. sylvestris]
				Ft2	42217549	42219431	-	FtPinG0280000737.T01	FtPinG0280000737	Q8LGN0/1.42E-66/GLR27_ARATH Glutamate receptor 2.7 OS=Arabidopsis thaliana OX=3702 GN=GLR2.7 PE=2 SV=3	Glutamate receptor 2.9 like [Actinidia chinensis var. chinensis]
				Ft2	42223089	42224611	-	FtPinG0201993400.T01	FtPinG0201993400	Q7XJL2/3.29E-58/GLR31_ARATH Glutamate receptor 3.1 OS=Arabidopsis thaliana OX=3702 GN=GLR3.1 PE=2 SV=3	hypothetical protein BVRB_1g005640 [Beta vulgaris subsp. vulgaris]
				Ft2	42224286	42225907	-	FtPinG0201993600.T01	FtPinG0201993600	O04660/1.66E-54/GLR21_ARATH Glutamate receptor 2.1 OS=Arabidopsis thaliana OX=3702 GN=GLR2.1 PE=2 SV=2	hypothetical protein DCAR_020927 [Daucus carota subsp. sativus]
				Ft2	42239269	42242590	+	FtPinG0201993700.T01	FtPinG0201993700	Q9M7Q4/4.91E-126/AI5L5_ARATH ABSCISIC ACID-INSENSITIVE 5-like protein 5 OS=Arabidopsis thaliana OX=3702 GN=ABF2 PE=1 SV=1	hypothetical protein COLO4_26519 [Corchorus olitorius]
				Ft2	42243282	42247575	-	FtPinG0201994000.T01	FtPinG0201994000	F4K4J0/0/THO5B_ARATH THO complex subunit 5B OS=Arabidopsis thaliana OX=3702 GN=THO5B PE=1 SV=1	PREDICTED: THO complex subunit 5B isoform X1 [Vitis vinifera]
				Ft2	42266200	42270649	+	FtPinG0201994100.T01	FtPinG0201994100	NA	Remorin 4.1 [Vitis vinifera]
				Ft2	42270722	42272514	-	FtPinG0201994400.T01	FtPinG0201994400	F4JFU8/9.77E-108/OBL1_ARATH Triacylglycerol lipase OBL1 OS=Arabidopsis thaliana OX=3702 GN=OBL1 PE=1 SV=1	PREDICTED: uncharacterized protein LOC18591181 [Theobroma cacao]
				Ft2	42286450	42288246	-	FtPinG0201994600.T01	FtPinG0201994600	F4JFU8/7.68E-99/OBL1_ARATH Triacylglycerol lipase OBL1 OS=Arabidopsis thaliana OX=3702 GN=OBL1 PE=1 SV=1	hypothetical protein CQW23_28782 [Capsicum baccatum]
Ft2	42300001	42400000	0.2847	Ft2	42308368	42309156	-	FtPinG0201994800.T01	FtPinG0201994800	Q9SND4/8.01E-47/HEC2_ARATH Transcription factor HEC2 OS=Arabidopsis thaliana OX=3702 GN=HEC2 PE=1 SV=1	transcription factor HEC2-like [Coffea arabica]
				Ft2	42332362	42333567	-	FtPinG0201995200.T01	FtPinG0201995200	Q9C635/8.8E-96/HSFB4_ARATH Heat stress transcription factor B-4 OS=Arabidopsis thaliana OX=3702 GN=HSFB4 PE=2 SV=1	PREDICTED: heat stress transcription factor B-4 [Daucus carota subsp. sativus]
				Ft2	42345023	42346406	-	FtPinG0201995400.T01	FtPinG0201995400	O82777/1.04E-99/SBT3_SOLLC Subtilisin-like protease SBT3 OS=Solanum lycopersicum OX=4081 GN=sbt3 PE=1 SV=1	unnamed protein product [Coffea canephora]
				Ft2	42355628	42356431	-	FtPinG0201995600.T01	FtPinG0201995600	O82777/3.35E-77/SBT3_SOLLC Subtilisin-like protease SBT3 OS=Solanum lycopersicum OX=4081 GN=sbt3 PE=1 SV=1	hypothetical protein CQW23_29938 [Capsicum baccatum]
				Ft2	42378642	42382917	-	FtPinG0201996200.T01	FtPinG0201996200	Q9FMM4/3.2E-86/RHG1A_ARATH Probable E3 ubiquitin-protein ligase RHG1A OS=Arabidopsis thaliana OX=3702 GN=RHG1A PE=2 SV=1	probable E3 ubiquitin-protein ligase RHG1A [Spinacia oleracea]
Ft2	47600001	47700000	0.2836	Ft2	47640763	47641689	-	FtPinG0202122200.T01	FtPinG0202122200	NA	-
				Ft2	47655716	47656230	-	FtPinG0202122400.T01	FtPinG0202122400	C0HLQ2/2.89E-15/CMLN1_CUPSE Cypmaclein OS=Cupressus sempervirens OX=13469 PE=1 SV=1	peamaclein isoform X1 [Elaeis guineensis]
				Ft2	47664011	47664669	-	FtPinG0202122600.T01	FtPinG0202122600	C0HLQ2/3.93E-19/CMLN1_CUPSE Cypmaclein OS=Cupressus sempervirens OX=13469 PE=1 SV=1	hypothetical protein EUGRSUZ_I00734 [Eucalyptus grandis]
				Ft2	47673514	47674168	-	FtPinG0202122800.T01	FtPinG0202122800	P46687/1.28E-19/GASA3_ARATH Gibberellin-regulated protein 3 OS=Arabidopsis thaliana OX=3702 GN=GASA3 PE=2 SV=1	hypothetical protein PHAVU_001G006300g [Phaseolus vulgaris]
				Ft2	47684605	47686172	+	FtPinG0202122900.T01	FtPinG0202122900	P93257/0/MTDH_MESCR Probable mannitol dehydrogenase OS=Mesembryanthemum crystallinum OX=3544 GN=ELI3 PE=2 SV=1	probable mannitol dehydrogenase isoform X2 [Durio zibethinus]
				Ft2	47687773	47690716	-	FtPinG0202123200.T01	FtPinG0202123200	NA	PREDICTED: ribosome production factor 1 [Juglans regia]
				Ft2	47691911	47694175	+	FtPinG0202123300.T01	FtPinG0202123300	Q9LSL9/0/PP445_ARATH Pentatricopeptide repeat-containing protein At5g65560 OS=Arabidopsis thaliana OX=3702 GN=At5g65560 PE=2 SV=1	pentatricopeptide repeat-containing protein At5g65560-like [Chenopodium quinoa]
				Ft2	47693690	47695275	+	FtPinG0202123500.T02	FtPinG0202123500	Q9LSL9/1.14E-23/PP445_ARATH Pentatricopeptide repeat-containing protein At5g65560 OS=Arabidopsis thaliana OX=3702 GN=At5g65560 PE=2 SV=1	pentatricopeptide repeat-containing protein At5g65560-like [Chenopodium quinoa]
				Ft2	47693690	47697400	+	FtPinG0202123500.T01	FtPinG0202123500	Q9LSL9/1.14E-23/PP445_ARATH Pentatricopeptide repeat-containing protein At5g65560 OS=Arabidopsis thaliana OX=3702 GN=At5g65560 PE=2 SV=1	pentatricopeptide repeat-containing protein At5g65560-like [Chenopodium quinoa]
Ft2	47700001	47800000	0.4068	Ft2	47701955	47702390	+	FtPinG0202123900.T01	FtPinG0202123900	NA	-
				Ft2	47704672	47707073	+	FtPinG0202124100.T01	FtPinG0202124100	O02494/2.43E-15/IF4A_CRYPV Eukaryotic initiation factor 4A OS=Cryptosporidium parvum OX=5807 GN=EIF4-A PE=2 SV=1	eukaryotic initiation factor 4A-like [Hevea brasiliensis]
				Ft2	47719757	47721899	+	FtPinG0202124700.T01	FtPinG0202124700	NA	uncharacterized protein LOC110709127 isoform X1 [Chenopodium quinoa]
				Ft2	47727611	47728178	+	FtPinG0202125100.T01	FtPinG0202125100	Q38CE9/6.1E-12/PIF6_TRYB2 ATP-dependent DNA helicase PIF6 OS=Trypanosoma brucei brucei (strain 927/4 GUTat10.1) OX=185431 GN=PIF6 PE=3 SV=1	uncharacterized protein LOC110681775 [Chenopodium quinoa]
				Ft2	47734707	47738952	+	FtPinG0202125300.T02	FtPinG0202125300	NA	conserved hypothetical protein [Ricinus communis]
				Ft2	47734707	47740427	+	FtPinG0202125300.T01	FtPinG0202125300	NA	conserved hypothetical protein [Ricinus communis]
				Ft2	47744285	47748331	-	FtPinG0202125600.T01	FtPinG0202125600	Q9SL41/6.14E-136/NAC37_ARATH NAC domain-containing protein 37 OS=Arabidopsis thaliana OX=3702 GN=NAC037 PE=1 SV=1	NAC domain containing transcription factor NAC5 [Fagopyrum tataricum]
				Ft2	47770194	47773716	+	FtPinG0202125700.T02	FtPinG0202125700	Q9SD34/3.33E-164/C3H44_ARATH Zinc finger CCCH domain-containing protein 44 OS=Arabidopsis thaliana OX=3702 GN=At3g51120 PE=2 SV=3	zinc finger CCCH domain-containing protein 44 [Chenopodium quinoa]
				Ft2	47770194	47774851	+	FtPinG0202125700.T01	FtPinG0202125700	Q9SIV5/0/C3H19_ARATH Zinc finger CCCH domain-containing protein 19 OS=Arabidopsis thaliana OX=3702 GN=NERD PE=1 SV=3	zinc finger CCCH domain-containing protein 44 [Chenopodium quinoa]
				Ft2	47775944	47776423	+	FtPinG0202126100.T01	FtPinG0202126100	NA	PREDICTED: zinc finger CCCH domain-containing protein 44 isoform X1 [Beta vulgaris subsp. vulgaris]
				Ft2	47794860	47800205	+	FtPinG0202126300.T01	FtPinG0202126300	Q20035/9.48E-60/TMCO4_CAEEL Uncharacterized membrane protein F35D11.3 OS=Caenorhabditis elegans OX=6239 GN=F35D11.3 PE=3 SV=2	PREDICTED: transmembrane and coiled-coil domain-containing protein 4 [Beta vulgaris subsp. vulgaris]
				Ft2	47709352	47712982	+	FtPinG0202124300.T01	FtPinG0202124300	Q9FV50/0/MAP1D_ARATH Methionine aminopeptidase 1D, chloroplastic/mitochondrial OS=Arabidopsis thaliana OX=3702 GN=MAP1D PE=1 SV=1	methionine aminopeptidase 1D, chloroplastic/mitochondrial isoform X3 [Rosa chinensis]
Ft2	47800001	47900000	0.4787	Ft2	47794860	47800205	+	FtPinG0202126300.T01	FtPinG0202126300	Q20035/9.48E-60/TMCO4_CAEEL Uncharacterized membrane protein F35D11.3 OS=Caenorhabditis elegans OX=6239 GN=F35D11.3 PE=3 SV=2	PREDICTED: transmembrane and coiled-coil domain-containing protein 4 [Beta vulgaris subsp. vulgaris]
				Ft2	47802927	47804626	-	FtPinG0202126600.T01	FtPinG0202126600	Q42600/0/C84A1_ARATH Cytochrome P450 84A1 OS=Arabidopsis thaliana OX=3702 GN=CYP84A1 PE=1 SV=1	Ferulic acid 5-hydroxylase 1 [Theobroma cacao]
				Ft2	47805146	47807068	+	FtPinG0202126700.T01	FtPinG0202126700	Q8H0T4/5.92E-20/UPL2_ARATH E3 ubiquitin-protein ligase UPL2 OS=Arabidopsis thaliana OX=3702 GN=UPL2 PE=1 SV=3	unnamed protein product, partial [Vitis vinifera]
				Ft2	47879482	47885789	-	FtPinG0280000755.T01	FtPinG0280000755	Q8I7P9/7.28E-44/POL5_DROME Retrovirus-related Pol polyprotein from transposon opus OS=Drosophila melanogaster OX=7227 GN=pol PE=4 SV=1	uncharacterized protein LOC110716341 [Chenopodium quinoa]
				Ft2	47891757	47893110	+	FtPinG0202127100.T01	FtPinG0202127100	Q9FWT2/3.97E-97/UBC16_ARATH Probable ubiquitin-conjugating enzyme E2 16 OS=Arabidopsis thaliana OX=3702 GN=UBC16 PE=2 SV=1	PREDICTED: probable ubiquitin-conjugating enzyme E2 16 [Ipomoea nil]
				Ft2	47893297	47896318	-	FtPinG0202127400.T01	FtPinG0202127400	Q7XA87/1.01E-168/FOLT1_ARATH Folate transporter 1, chloroplastic OS=Arabidopsis thaliana OX=3702 GN=FOLT1 PE=2 SV=1	PREDICTED: folate transporter 1, chloroplastic isoform X1 [Prunus mume]
				Ft2	47893297	47896318	-	FtPinG0202127400.T02	FtPinG0202127400	Q7XA87/1.57E-170/FOLT1_ARATH Folate transporter 1, chloroplastic OS=Arabidopsis thaliana OX=3702 GN=FOLT1 PE=2 SV=1	PREDICTED: folate transporter 1, chloroplastic isoform X1 [Prunus mume]
				Ft2	47897414	47900740	-	FtPinG0202127600.T01	FtPinG0202127600	P41189/5.62E-17/RL7_LIBAF 50S ribosomal protein L7/L12 OS=Liberibacter africanus OX=34020 GN=rplL PE=3 SV=1	uncharacterized protein LOC110785375 [Spinacia oleracea]
				Ft2	47824014	47826384	-	FtPinG0202127000.T01	FtPinG0202127000	Q42600/0/C84A1_ARATH Cytochrome P450 84A1 OS=Arabidopsis thaliana OX=3702 GN=CYP84A1 PE=1 SV=1	PREDICTED: cytochrome P450 84A1-like [Gossypium raimondii]
Ft2	51300001	51400000	0.3259	Ft2	51299742	51300083	+	FtPinG0202232500.T01	FtPinG0202232500	Q9FL42/2.11E-23/ATL69_ARATH Putative RING-H2 finger protein ATL69 OS=Arabidopsis thaliana OX=3702 GN=ATL69 PE=3 SV=1	RING-H2 finger protein ATL20-like [Glycine max]
				Ft2	51303581	51309431	+	FtPinG0202232700.T02	FtPinG0202232700	Q6L5C4/2.16E-131/P2C52_ORYSJ Probable protein phosphatase 2C 52 OS=Oryza sativa subsp. japonica OX=39947 GN=Os05g0587100 PE=2 SV=1	PREDICTED: probable protein phosphatase 2C 76 [Vitis vinifera]
				Ft2	51303581	51310057	+	FtPinG0202232700.T01	FtPinG0202232700	Q94AT1/1.02E-158/P2C76_ARATH Probable protein phosphatase 2C 76 OS=Arabidopsis thaliana OX=3702 GN=At5g53140 PE=2 SV=1	PREDICTED: probable protein phosphatase 2C 76 [Vitis vinifera]
				Ft2	51314727	51316508	+	FtPinG0202233300.T01	FtPinG0202233300	Q94AT1/1.3E-164/P2C76_ARATH Probable protein phosphatase 2C 76 OS=Arabidopsis thaliana OX=3702 GN=At5g53140 PE=2 SV=1	probable protein phosphatase 2C 76 [Ziziphus jujuba]
				Ft2	51343800	51347351	+	FtPinG0202233700.T02	FtPinG0202233700	NA	uncharacterized protein LOC111396148 [Olea europaea var. sylvestris]
				Ft2	51356223	51361987	-	FtPinG0202234000.T01	FtPinG0202234000	Q9FGL9/0/PTBP2_ARATH Polypyrimidine tract-binding protein homolog 2 OS=Arabidopsis thaliana OX=3702 GN=At5g53180 PE=1 SV=1	hypothetical protein CUMW_090340 [Citrus unshiu]
				Ft2	51364353	51367688	-	FtPinG0202234200.T01	FtPinG0202234200	Q9ZNX9/0/SIGE_ARATH RNA polymerase sigma factor sigE, chloroplastic/mitochondrial OS=Arabidopsis thaliana OX=3702 GN=SIGE PE=1 SV=1	RNA polymerase sigma factor sigE, chloroplastic/mitochondrial-like [Chenopodium quinoa]
				Ft2	51390098	51393741	+	FtPinG0202234700.T01	FtPinG0202234700	NA	Protein FAM83H like, partial [Actinidia chinensis var. chinensis]
				Ft2	51317330	51331381	-	FtPinG0202233600.T01	FtPinG0202233600	Q5IBC5/0/ESP1_ARATH Separase OS=Arabidopsis thaliana OX=3702 GN=ESP1 PE=2 SV=1	PREDICTED: separase [Beta vulgaris subsp. vulgaris]
				Ft2	51343800	51348622	+	FtPinG0202233700.T01	FtPinG0202233700	Q9QYI4/2.71E-12/DJB12_MOUSE DnaJ homolog subfamily B member 12 OS=Mus musculus OX=10090 GN=Dnajb12 PE=1 SV=2	uncharacterized protein LOC111396148 [Olea europaea var. sylvestris]
Ft2	52600001	52700000	0.2913	Ft2	52600211	52600886	-	FtPinG0202266000.T01	FtPinG0202266000	Q9UDY4/4.3E-37/DNJB4_HUMAN DnaJ homolog subfamily B member 4 OS=Homo sapiens OX=9606 GN=DNAJB4 PE=1 SV=1	uncharacterized protein LOC105155301 [Sesamum indicum]
				Ft2	52610257	52613023	+	FtPinG0202266100.T01	FtPinG0202266100	Q9CAQ8/0/RFC5_ARATH Replication factor C subunit 5 OS=Arabidopsis thaliana OX=3702 GN=RFC5 PE=1 SV=1	PREDICTED: replication factor C subunit 3 [Vitis vinifera]
				Ft2	52613520	52622922	-	FtPinG0202266400.T01	FtPinG0202266400	F4I718/0/CSI3_ARATH Protein CELLULOSE SYNTHASE INTERACTIVE 3 OS=Arabidopsis thaliana OX=3702 GN=CSI3 PE=1 SV=1	protein CELLULOSE SYNTHASE INTERACTIVE 3 [Herrania umbratica]
				Ft2	52630786	52632178	-	FtPinG0202266600.T01	FtPinG0202266600	Q39013/2.49E-138/NAC2_ARATH NAC domain-containing protein 2 OS=Arabidopsis thaliana OX=3702 GN=NAC002 PE=1 SV=2	NAC domain containing transcription factor NAC6 [Fagopyrum tataricum]
				Ft2	52646958	52649615	+	FtPinG0202266700.T01	FtPinG0202266700	Q9C6Y3/0/CCA11_ARATH Cyclin-A1-1 OS=Arabidopsis thaliana OX=3702 GN=CYCA1-1 PE=1 SV=1	Cyclin-A1-1 like [Actinidia chinensis var. chinensis]
				Ft2	52666599	52668984	+	FtPinG0202266900.T01	FtPinG0202266900	Q39134/0/AAP3_ARATH Amino acid permease 3 OS=Arabidopsis thaliana OX=3702 GN=AAP3 PE=1 SV=2	amino acid permease 3-like [Durio zibethinus]
				Ft2	52680761	52688758	+	FtPinG0202267300.T02	FtPinG0202267300	D8WUA4/0/SECA2_ARATH Protein translocase subunit SECA2, chloroplastic OS=Arabidopsis thaliana OX=3702 GN=SECA2 PE=1 SV=1	unnamed protein product, partial [Vitis vinifera]
				Ft2	52680761	52688898	+	FtPinG0202267300.T01	FtPinG0202267300	D8WUA4/0/SECA2_ARATH Protein translocase subunit SECA2, chloroplastic OS=Arabidopsis thaliana OX=3702 GN=SECA2 PE=1 SV=1	unnamed protein product, partial [Vitis vinifera]
				Ft2	52692002	52692901	+	FtPinG0202267500.T01	FtPinG0202267500	NA	-
				Ft2	52698077	52698377	+	FtPinG0202267700.T01	FtPinG0202267700	NA	Retrovirus-related Pol polyprotein from transposon TNT 1-94 [Cajanus cajan]
				Ft2	52670696	52675887	-	FtPinG0202267200.T01	FtPinG0202267200	Q9SU08/3.02E-54/AUXI1_ARATH Auxilin-related protein 1 OS=Arabidopsis thaliana OX=3702 GN=AUXI1 PE=1 SV=2	PREDICTED: auxilin-related protein 1 isoform X1 [Tarenaya hassleriana]
Ft2	58200001	58300000	0.3145	Ft2	58203059	58209234	+	FtPinG0202429700.T01	FtPinG0202429700	Q9ASX5/0/Y5520_ARATH Uncharacterized aarF domain-containing protein kinase At5g05200, chloroplastic OS=Arabidopsis thaliana OX=3702 GN=At5g05200 PE=1 SV=1	uncharacterized aarF domain-containing protein kinase At5g05200, chloroplastic [Citrus clementina]
				Ft2	58213060	58214352	+	FtPinG0202430100.T01	FtPinG0202430100	Q9SG92/9.06E-45/MES17_ARATH Methylesterase 17 OS=Arabidopsis thaliana OX=3702 GN=MES17 PE=1 SV=1	Abhydrolase_6 domain-containing protein [Cephalotus follicularis]
				Ft2	58214649	58217170	-	FtPinG0202430400.T01	FtPinG0202430400	A7RK30/9.38E-65/QORL2_NEMVE Quinone oxidoreductase-like protein 2 homolog OS=Nematostella vectensis OX=45351 GN=v1g238856 PE=3 SV=1	quinone oxidoreductase-like protein 2 homolog [Arachis duranensis]
				Ft2	58218715	58221931	+	FtPinG0202430500.T01	FtPinG0202430500	NA	abhydrolase domain-containing protein cgi-58-like isoform X2 [Chenopodium quinoa]
				Ft2	58238403	58244406	-	FtPinG0202431000.T02	FtPinG0202431000	F4I171/3.72E-166/MD15A_ARATH Mediator of RNA polymerase II transcription subunit 15a OS=Arabidopsis thaliana OX=3702 GN=MED15A PE=1 SV=1	hypothetical protein CUMW_239020 [Citrus unshiu]
				Ft2	58255558	58256732	+	FtPinG0202431100.T01	FtPinG0202431100	Q6ZCX3/9.86E-12/FH6_ORYSJ Formin-like protein 6 OS=Oryza sativa subsp. japonica OX=39947 GN=FH6 PE=2 SV=2	PREDICTED: formin-like protein 20 [Camelina sativa]
				Ft2	58274476	58275711	+	FtPinG0202431500.T01	FtPinG0202431500	Q8L5A7/7.67E-130/SOT15_ARATH Cytosolic sulfotransferase 15 OS=Arabidopsis thaliana OX=3702 GN=SOT15 PE=1 SV=1	PREDICTED: cytosolic sulfotransferase 15 [Beta vulgaris subsp. vulgaris]
				Ft2	58274515	58274739	-	FtPinG0280000799.T01	FtPinG0280000799	NA	cytosolic sulfotransferase 15 [Glycine max]
				Ft2	58280196	58282616	-	FtPinG0202432000.T01	FtPinG0202432000	Q8GZ53/1.02E-39/SOT14_ARATH Cytosolic sulfotransferase 14 OS=Arabidopsis thaliana OX=3702 GN=SOT14 PE=2 SV=1	cytosolic sulfotransferase 15-like [Chenopodium quinoa]
				Ft2	58283274	58283744	-	FtPinG0202432200.T01	FtPinG0202432200	O22227/2.23E-36/MIZ1_ARATH Protein MIZU-KUSSEI 1 OS=Arabidopsis thaliana OX=3702 GN=MIZ1 PE=1 SV=1	hypothetical protein SOVF_031420 [Spinacia oleracea]
				Ft2	58285495	58288264	-	FtPinG0202432400.T01	FtPinG0202432400	Q8GZ53/7.38E-112/SOT14_ARATH Cytosolic sulfotransferase 14 OS=Arabidopsis thaliana OX=3702 GN=SOT14 PE=2 SV=1	PREDICTED: cytosolic sulfotransferase 15 [Beta vulgaris subsp. vulgaris]
				Ft2	58289235	58289945	-	FtPinG0202432600.T01	FtPinG0202432600	O22227/1.01E-53/MIZ1_ARATH Protein MIZU-KUSSEI 1 OS=Arabidopsis thaliana OX=3702 GN=MIZ1 PE=1 SV=1	protein MIZU-KUSSEI 1-like [Chenopodium quinoa]
				Ft2	58297761	58308127	-	FtPinG0202433000.T01	FtPinG0202433000	Q9FY48/0/KEG_ARATH E3 ubiquitin-protein ligase KEG OS=Arabidopsis thaliana OX=3702 GN=KEG PE=1 SV=2	E3 ubiquitin-protein ligase KEG isoform X1 [Manihot esculenta]
				Ft2	58298563	58308127	-	FtPinG0202433000.T02	FtPinG0202433000	Q9FY48/0/KEG_ARATH E3 ubiquitin-protein ligase KEG OS=Arabidopsis thaliana OX=3702 GN=KEG PE=1 SV=2	E3 ubiquitin-protein ligase KEG isoform X1 [Manihot esculenta]
				Ft2	58226687	58231357	+	FtPinG0202430700.T01	FtPinG0202430700	NA	uncharacterized protein LOC110778953 [Spinacia oleracea]
				Ft2	58238258	58247293	-	FtPinG0202431000.T01	FtPinG0202431000	F4I171/1.25E-164/MD15A_ARATH Mediator of RNA polymerase II transcription subunit 15a OS=Arabidopsis thaliana OX=3702 GN=MED15A PE=1 SV=1	hypothetical protein CUMW_239020 [Citrus unshiu]
				Ft2	58244020	58247476	-	FtPinG0202431000.T03	FtPinG0202431000	F4I171/2.18E-57/MD15A_ARATH Mediator of RNA polymerase II transcription subunit 15a OS=Arabidopsis thaliana OX=3702 GN=MED15A PE=1 SV=1	hypothetical protein CUMW_239020 [Citrus unshiu]
				Ft2	58291325	58294983	-	FtPinG0202432800.T01	FtPinG0202432800	Q0WVD6/0/ANM3_ARATH Probable protein arginine N-methyltransferase 3 OS=Arabidopsis thaliana OX=3702 GN=PRMT3 PE=2 SV=1	hypothetical protein SOVF_108070 [Spinacia oleracea]
				Ft2	58186793	58200021	-	FtPinG0202429400.T01	FtPinG0202429400	Q149N8/4.92E-90/SHPRH_HUMAN E3 ubiquitin-protein ligase SHPRH OS=Homo sapiens OX=9606 GN=SHPRH PE=1 SV=2	PREDICTED: E3 ubiquitin-protein ligase SHPRH [Beta vulgaris subsp. vulgaris]
				Ft2	58190871	58200021	-	FtPinG0202429400.T02	FtPinG0202429400	Q149N8/3.31E-92/SHPRH_HUMAN E3 ubiquitin-protein ligase SHPRH OS=Homo sapiens OX=9606 GN=SHPRH PE=1 SV=2	PREDICTED: E3 ubiquitin-protein ligase SHPRH [Beta vulgaris subsp. vulgaris]
Ft2	59200001	59300000	0.3498	Ft2	59217057	59217480	-	FtPinG0280000804.T01	FtPinG0280000804	NA	-
				Ft2	59217160	59219370	+	FtPinG0202461100.T01	FtPinG0202461100	Q9SF38/0/PP222_ARATH Pentatricopeptide repeat-containing protein At3g09650, chloroplastic OS=Arabidopsis thaliana OX=3702 GN=HCF152 PE=2 SV=1	pentatricopeptide repeat-containing protein At3g09650, chloroplastic [Cucurbita maxima]
				Ft2	59219997	59222005	-	FtPinG0202461400.T01	FtPinG0202461400	O49595/1.74E-59/HMGB1_ARATH High mobility group B protein 1 OS=Arabidopsis thaliana OX=3702 GN=HMGB1 PE=1 SV=1	high mobility group B protein 1 [Morus notabilis]
				Ft2	59231021	59239444	+	FtPinG0202461500.T01	FtPinG0202461500	Q9SF37/0/MCM8_ARATH Probable DNA helicase MCM8 OS=Arabidopsis thaliana OX=3702 GN=MCM8 PE=2 SV=2	probable DNA helicase MCM8 isoform X1 [Spinacia oleracea]
				Ft2	59240398	59240942	+	FtPinG0202461900.T01	FtPinG0202461900	NA	-
				Ft2	59242230	59243168	-	FtPinG0202462200.T01	FtPinG0202462200	Q8GWW6/2.02E-95/4MMP_ARATH Metalloendoproteinase 4-MMP OS=Arabidopsis thaliana OX=3702 GN=4MMP PE=1 SV=1	PREDICTED: metalloendoproteinase 4-MMP-like [Nelumbo nucifera]
				Ft2	59259610	59260000	-	FtPinG0202462600.T01	FtPinG0202462600	NA	-
				Ft2	59263987	59270703	-	FtPinG0202462800.T01	FtPinG0202462800	F4JZG9/3.02E-149/TERC_ARATH Thylakoid membrane protein TERC, chloroplastic OS=Arabidopsis thaliana OX=3702 GN=TERC PE=1 SV=1	thylakoid membrane protein TERC, chloroplastic isoform X1 [Rosa chinensis]
				Ft2	59273576	59275935	+	FtPinG0202463100.T01	FtPinG0202463100	Q9LZ08/5.61E-35/MOS11_ARATH Protein MODIFIER OF SNC1 11 OS=Arabidopsis thaliana OX=3702 GN=MOS11 PE=1 SV=1	-
				Ft2	59277655	59278132	+	FtPinG0202463300.T01	FtPinG0202463300	NA	hypothetical protein 11M19.5 [Arabidopsis halleri]
				Ft2	59280758	59281015	-	FtPinG0202463600.T01	FtPinG0202463600	NA	hypothetical protein BVRB_8g197650 [Beta vulgaris subsp. vulgaris]
				Ft2	59282249	59285071	-	FtPinG0202463800.T01	FtPinG0202463800	NA	PREDICTED: uncharacterized protein LOC108985285 [Juglans regia]
				Ft2	59290185	59292815	+	FtPinG0202464100.T01	FtPinG0202464100	Q9ZUT3/4.57E-149/ALS3_ARATH Protein ALUMINUM SENSITIVE 3 OS=Arabidopsis thaliana OX=3702 GN=ALS3 PE=1 SV=1	STAR2 [Fagopyrum esculentum]
				Ft2	59208719	59215326	+	FtPinG0202460700.T01	FtPinG0202460700	Q96329/0/ACOX4_ARATH Acyl-coenzyme A oxidase 4, peroxisomal OS=Arabidopsis thaliana OX=3702 GN=ACX4 PE=1 SV=1	acyl-coenzyme A oxidase 4, peroxisomal isoform X1 [Prosopis alba]
				Ft2	59243856	59251753	-	FtPinG0202462400.T01	FtPinG0202462400	Q6ZT07/4.45E-43/TBCD9_HUMAN TBC1 domain family member 9 OS=Homo sapiens OX=9606 GN=TBC1D9 PE=2 SV=2	PREDICTED: TBC1 domain family member 8B-like isoform X1 [Nicotiana tabacum]
Ft2	59300001	59400000	0.301	Ft2	59301982	59303720	+	FtPinG0202464500.T01	FtPinG0202464500	Q9LZS0/3.26E-67/PTL_ARATH Trihelix transcription factor PTL OS=Arabidopsis thaliana OX=3702 GN=PTL PE=1 SV=1	PREDICTED: trihelix transcription factor PTL [Vitis vinifera]
				Ft2	59310268	59312198	-	FtPinG0202464800.T01	FtPinG0202464800	P29356/0/ALF_SPIOL Fructose-bisphosphate aldolase, cytoplasmic isozyme OS=Spinacia oleracea OX=3562 PE=2 SV=1	fructose-bisphosphate aldolase 3, cytoplasmic [Sesamum indicum]
				Ft2	59326928	59327536	+	FtPinG0202464900.T01	FtPinG0202464900	Q9SJM6/1.81E-51/SAP4_ARATH Zinc finger A20 and AN1 domain-containing stress-associated protein 4 OS=Arabidopsis thaliana OX=3702 GN=SAP4 PE=1 SV=1	zinc finger A20 and AN1 domain-containing stress-associated protein 4-like [Chenopodium quinoa]
				Ft2	59333706	59336370	-	FtPinG0202465200.T01	FtPinG0202465200	Q8S340/0/PPA22_ARATH Purple acid phosphatase 22 OS=Arabidopsis thaliana OX=3702 GN=PAP22 PE=2 SV=1	PREDICTED: purple acid phosphatase 22-like [Ipomoea nil]
				Ft2	59337760	59338470	+	FtPinG0202465300.T01	FtPinG0202465300	Q683I9/1.31E-28/PP295_ARATH Pentatricopeptide repeat-containing protein At3g62890 OS=Arabidopsis thaliana OX=3702 GN=PCMP-H82 PE=2 SV=1	unnamed protein product, partial [Vitis vinifera]
				Ft2	59340757	59342236	+	FtPinG0202465500.T01	FtPinG0202465500	Q6R567/1.93E-11/RMA1_CAPAN E3 ubiquitin-protein ligase RMA1H1 OS=Capsicum annuum OX=4072 GN=RMA1H1 PE=1 SV=1	E3 ubiquitin-protein like [Actinidia chinensis var. chinensis]
				Ft2	59348969	59351204	+	FtPinG0202465700.T01	FtPinG0202465700	NA	uncharacterized protein LOC114379577 isoform X1 [Glycine soja]
				Ft2	59352624	59356805	+	FtPinG0202465900.T01	FtPinG0202465900	Q6NNP0/0/ATG16_ARATH Autophagy-related protein 16 OS=Arabidopsis thaliana OX=3702 GN=ATG16 PE=1 SV=1	autophagy-related protein 16 [Camellia sinensis]
				Ft2	59361753	59363696	+	FtPinG0202466300.T01	FtPinG0202466300	Q9ZUT0/0/AB2G_ARATH ABC transporter G family member 2 OS=Arabidopsis thaliana OX=3702 GN=ABCG2 PE=2 SV=1	ABC transporter G family member 20-like [Quercus suber]
				Ft2	59363936	59367923	-	FtPinG0202466600.T01	FtPinG0202466600	Q9FJH0/1.17E-139/RAA1F_ARATH Ras-related protein RABA1f OS=Arabidopsis thaliana OX=3702 GN=RABA1F PE=2 SV=1	PREDICTED: ras-related protein RABA1f [Beta vulgaris subsp. vulgaris]
				Ft2	59381051	59383137	+	FtPinG0202466700.T01	FtPinG0202466700	Q6X7J4/2.54E-69/WOX9_ARATH WUSCHEL-related homeobox 9 OS=Arabidopsis thaliana OX=3702 GN=WOX9 PE=2 SV=1	WUSCHEL-related homeobox 9-like isoform X3 [Chenopodium quinoa]
				Ft2	59358120	59361193	+	FtPinG0202466100.T01	FtPinG0202466100	Q940Q8/0/IX10L_ARATH Probable beta-1,4-xylosyltransferase IRX10L OS=Arabidopsis thaliana OX=3702 GN=IRX10L PE=2 SV=1	probable beta-1,4-xylosyltransferase IRX10L [Ricinus communis]
				Ft2	59391029	59392302	-	FtPinG0202467000.T01	FtPinG0202467000	Q9SYK9/1.97E-63/U74E2_ARATH UDP-glycosyltransferase 74E2 OS=Arabidopsis thaliana OX=3702 GN=UGT74E2 PE=1 SV=1	unnamed protein product, partial [Vitis vinifera]
Ft3	2700001	2800000	0.3133	Ft3	2700087	2701117	-	FtPinG0302594600.T01	FtPinG0302594600	Q9ZVP5/2.43E-91/M3K18_ARATH Mitogen-activated protein kinase kinase kinase 18 OS=Arabidopsis thaliana OX=3702 GN=MAPKKK18 PE=1 SV=1	PREDICTED: mitogen-activated protein kinase kinase kinase 2-like [Cucumis melo]
				Ft3	2707667	2713142	-	FtPinG0302594800.T01	FtPinG0302594800	O65390/0/APA1_ARATH Aspartic proteinase A1 OS=Arabidopsis thaliana OX=3702 GN=APA1 PE=1 SV=1	aspartic proteinase [Fagopyrum esculentum]
				Ft3	2715471	2716445	-	FtPinG0302595000.T01	FtPinG0302595000	Q6K7E6/1.2E-42/ERF1_ORYSJ Ethylene-responsive transcription factor 1 OS=Oryza sativa subsp. japonica OX=39947 GN=EREBP1 PE=1 SV=1	ethylene response factor [Rumex palustris]
				Ft3	2717558	2718793	+	FtPinG0302595100.T01	FtPinG0302595100	NA	-
				Ft3	2722819	2725573	-	FtPinG0302595400.T01	FtPinG0302595400	Q9XEC3/5.96E-136/WRK42_ARATH WRKY transcription factor 42 OS=Arabidopsis thaliana OX=3702 GN=WRKY42 PE=1 SV=1	WRKY transcription factor [Fagopyrum tataricum]
				Ft3	2743612	2745404	-	FtPinG0302596400.T01	FtPinG0302596400	NA	PREDICTED: uncharacterized protein LOC104885143 [Beta vulgaris subsp. vulgaris]
				Ft3	2743771	2746236	-	FtPinG0302596400.T02	FtPinG0302596400	NA	PREDICTED: uncharacterized protein LOC104885143 [Beta vulgaris subsp. vulgaris]
				Ft3	2750383	2752041	-	FtPinG0302596600.T01	FtPinG0302596600	NA	uncharacterized protein LOC114714999 [Prosopis alba]
				Ft3	2760128	2761464	+	FtPinG0302596700.T01	FtPinG0302596700	Q9LT10/6.59E-55/CXE18_ARATH Probable carboxylesterase 18 OS=Arabidopsis thaliana OX=3702 GN=CXE18 PE=1 SV=1	probable carboxylesterase 18 [Citrus clementina]
				Ft3	2766436	2768188	+	FtPinG0302596900.T01	FtPinG0302596900	Q9LT10/1.76E-88/CXE18_ARATH Probable carboxylesterase 18 OS=Arabidopsis thaliana OX=3702 GN=CXE18 PE=1 SV=1	Arylacetamide deacetylase [Trema orientale]
				Ft3	2771052	2776025	-	FtPinG0302597200.T01	FtPinG0302597200	P53537/0/PHSH_VICFA Alpha-glucan phosphorylase, H isozyme OS=Vicia faba OX=3906 PE=2 SV=1	Glycogen/starch/alpha-glucan phosphorylase [Trema orientale]
				Ft3	2777557	2778633	+	FtPinG0302597300.T01	FtPinG0302597300	NA	-
				Ft3	2791199	2792625	+	FtPinG0302597500.T01	FtPinG0302597500	NA	-
				Ft3	2797905	2800151	+	FtPinG0380000821.T01	FtPinG0380000821	NA	Retrovirus-related Pol polyprotein from transposon 17.6 [Vitis vinifera]
				Ft3	2732313	2737161	-	FtPinG0302595600.T01	FtPinG0302595600	P46209/4.85E-27/USF_AQUPY Protein usf OS=Aquifex pyrophilus OX=2714 GN=usf PE=4 SV=1	hypothetical protein SOVF_145360 [Spinacia oleracea]
Ft3	2800001	2900000	0.3654	Ft3	2797905	2800151	+	FtPinG0380000821.T01	FtPinG0380000821	NA	Retrovirus-related Pol polyprotein from transposon 17.6 [Vitis vinifera]
				Ft3	2810809	2817288	-	FtPinG0302598200.T01	FtPinG0302598200	K4CF70/0/HPL_SOLLC Fatty acid hydroperoxide lyase, chloroplastic OS=Solanum lycopersicum OX=4081 GN=HPL PE=1 SV=1	CYP74B24 [Camellia sinensis]
				Ft3	2819932	2827033	-	FtPinG0302598400.T01	FtPinG0302598400	Q564K3/0/CND2_ARATH Condensin complex subunit 2 OS=Arabidopsis thaliana OX=3702 GN=CAPH PE=1 SV=1	condensin complex subunit 2-like [Camellia sinensis]
				Ft3	2844287	2847106	-	FtPinG0302598800.T01	FtPinG0302598800	Q69KJ0/3.27E-63/RTL3_ORYSJ Ribonuclease 3-like protein 3 OS=Oryza sativa subsp. japonica OX=39947 GN=Os06g0358800 PE=2 SV=1	hypothetical protein CICLE_v10016164mg [Citrus clementina]
				Ft3	2854627	2855025	-	FtPinG0302599200.T01	FtPinG0302599200	NA	-
				Ft3	2857872	2861868	-	FtPinG0302599400.T01	FtPinG0302599400	NA	PREDICTED: uncharacterized protein LOC105141627 [Populus euphratica]
				Ft3	2877711	2881313	-	FtPinG0302600000.T01	FtPinG0302600000	Q9C7V5/0/PP104_ARATH Putative pentatricopeptide repeat-containing protein At1g64310 OS=Arabidopsis thaliana OX=3702 GN=PCMP-E65 PE=3 SV=1	PREDICTED: putative pentatricopeptide repeat-containing protein At1g64310 [Vitis vinifera]
				Ft3	2894399	2897802	+	FtPinG0302600100.T01	FtPinG0302600100	O48766/0/GUN11_ARATH Endoglucanase 11 OS=Arabidopsis thaliana OX=3702 GN=At2g32990 PE=2 SV=1	Endoglucanase [Actinidia chinensis var. chinensis]
				Ft3	2898484	2899563	-	FtPinG0302600600.T01	FtPinG0302600600	NA	50S ribosomal protein L30 [Prunus yedoensis var. nudiflora]
				Ft3	2831470	2836354	-	FtPinG0302598600.T01	FtPinG0302598600	O32107/1.22E-24/YUID_BACSU Uncharacterized membrane protein YuiD OS=Bacillus subtilis (strain 168) OX=224308 GN=yuiD PE=4 SV=1	uncharacterized protein LOC7483617 [Populus trichocarpa]
				Ft3	2866841	2876123	+	FtPinG0302599500.T02	FtPinG0302599500	Q0WVE9/6.41E-151/PLST1_ARATH Probable plastidic glucose transporter 1 OS=Arabidopsis thaliana OX=3702 GN=At1g05030 PE=2 SV=2	unnamed protein product, partial [Vitis vinifera]
				Ft3	2866841	2876547	+	FtPinG0302599500.T01	FtPinG0302599500	Q0WVE9/0/PLST1_ARATH Probable plastidic glucose transporter 1 OS=Arabidopsis thaliana OX=3702 GN=At1g05030 PE=2 SV=2	unnamed protein product, partial [Vitis vinifera]
Ft3	3200001	3300000	0.2933	Ft3	3200949	3202001	+	FtPinG0302610100.T01	FtPinG0302610100	Q9FY93/2.35E-35/NAC83_ARATH NAC domain-containing protein 83 OS=Arabidopsis thaliana OX=3702 GN=NAC083 PE=1 SV=1	NAC domain-containing protein 83-like [Hevea brasiliensis]
				Ft3	3206212	3209275	+	FtPinG0302610300.T01	FtPinG0302610300	Q9LW20/8.7E-85/SKL1_ARATH Probable inactive shikimate kinase like 1, chloroplastic OS=Arabidopsis thaliana OX=3702 GN=SKL1 PE=2 SV=1	probable inactive shikimate kinase like 1, chloroplastic isoform X1 [Chenopodium quinoa]
				Ft3	3215620	3222936	+	FtPinG0302610700.T01	FtPinG0302610700	Q8VZJ0/0/SIA1_ARATH Sialyltransferase-like protein 1 OS=Arabidopsis thaliana OX=3702 GN=SIA1 PE=2 SV=1	sialyltransferase-like protein 1 [Prosopis alba]
				Ft3	3223408	3224104	+	FtPinG0302611300.T01	FtPinG0302611300	Q96500/4.88E-21/LIRP1_ARATH Light-regulated protein 1, chloroplastic OS=Arabidopsis thaliana OX=3702 GN=LIR1 PE=1 SV=1	light-regulated protein [Spinacia oleracea]
				Ft3	3238903	3242529	+	FtPinG0302611700.T01	FtPinG0302611700	P0DI11/4.8E-39/SP13B_ARATH Squamosa promoter-binding-like protein 13B OS=Arabidopsis thaliana OX=3702 GN=SPL13B PE=3 SV=1	Teosinte glume architecture 1 [Vitis vinifera]
				Ft3	3248109	3248363	+	FtPinG0302612300.T01	FtPinG0302612300	NA	uncharacterized protein LOC110681869 isoform X2 [Chenopodium quinoa]
				Ft3	3251826	3252088	-	FtPinG0302612600.T01	FtPinG0302612600	NA	uncharacterized protein LOC110694763 [Chenopodium quinoa]
				Ft3	3251879	3252166	+	FtPinG0302612700.T01	FtPinG0302612700	NA	hypothetical protein BVRB_6g131380 [Beta vulgaris subsp. vulgaris]
				Ft3	3270127	3274661	+	FtPinG0302613100.T01	FtPinG0302613100	F4ICK8/2.42E-178/IWS1_ARATH Protein IWS1 homolog 1 OS=Arabidopsis thaliana OX=3702 GN=IWS1 PE=1 SV=1	PREDICTED: protein IWS1 homolog 1 isoform X1 [Vitis vinifera]
				Ft3	3277437	3283348	+	FtPinG0302613300.T01	FtPinG0302613300	F4J077/0/PATH1_ARATH Protein PAT1 homolog 1 OS=Arabidopsis thaliana OX=3702 GN=PAT1H1 PE=1 SV=1	UDP-glucose 4-epimerase [Trema orientale]
				Ft3	3285959	3288796	-	FtPinG0302613600.T01	FtPinG0302613600	O04373/0/ILL4_ARATH IAA-amino acid hydrolase ILR1-like 4 OS=Arabidopsis thaliana OX=3702 GN=ILL4 PE=1 SV=2	IAA-amino acid hydrolase ILR1-like [Actinidia chinensis var. chinensis]
				Ft3	3299080	3299310	+	FtPinG0380000822.T01	FtPinG0380000822	NA	-
				Ft3	3227202	3232216	+	FtPinG0302611500.T01	FtPinG0302611500	P51831/8.94E-21/FABG_BACSU 3-oxoacyl-[acyl-carrier-protein] reductase FabG OS=Bacillus subtilis (strain 168) OX=224308 GN=fabG PE=3 SV=3	putative short-chain dehydrogenase/reductase [Persicaria minor]
				Ft3	3253480	3260738	-	FtPinG0302613000.T01	FtPinG0302613000	Q38JU2/0/CRYD_SOLLC Cryptochrome DASH, chloroplastic/mitochondrial OS=Solanum lycopersicum OX=4081 GN=CRYD PE=2 SV=2	protein NRT1/ PTR FAMILY 8.3-like [Durio zibethinus]
				Ft3	3290979	3305709	-	FtPinG0302613800.T01	FtPinG0302613800	Q9LEY4/6.95E-94/HUAL1_ARATH Protein HUA2-LIKE 1 OS=Arabidopsis thaliana OX=3702 GN=HULK1 PE=2 SV=1	hypothetical protein TEA_007258 [Camellia sinensis var. sinensis]
Ft3	3500001	3600000	0.2847	Ft3	3523087	3527142	-	FtPinG0302621400.T01	FtPinG0302621400	P0C8L4/2.01E-48/Y4648_ARATH Uncharacterized protein At4g26485 OS=Arabidopsis thaliana OX=3702 GN=At4g26485 PE=4 SV=1	hypothetical protein DM860_008764 [Cuscuta australis]
				Ft3	3531722	3532027	-	FtPinG0302621600.T01	FtPinG0302621600	NA	PREDICTED: uncharacterized protein At4g26485-like [Fragaria vesca subsp. vesca]
				Ft3	3533769	3535372	-	FtPinG0302621800.T01	FtPinG0302621800	P0C8L4/2.04E-23/Y4648_ARATH Uncharacterized protein At4g26485 OS=Arabidopsis thaliana OX=3702 GN=At4g26485 PE=4 SV=1	uncharacterized protein At4g26485-like [Durio zibethinus]
				Ft3	3539714	3540388	-	FtPinG0302622000.T01	FtPinG0302622000	P0C8L4/1.23E-43/Y4648_ARATH Uncharacterized protein At4g26485 OS=Arabidopsis thaliana OX=3702 GN=At4g26485 PE=4 SV=1	uncharacterized protein At4g26485-like [Durio zibethinus]
				Ft3	3549447	3550283	-	FtPinG0302622200.T01	FtPinG0302622200	NA	uncharacterized protein At4g26485-like [Chenopodium quinoa]
				Ft3	3552685	3553620	-	FtPinG0302622400.T01	FtPinG0302622400	P0C8L4/4.32E-37/Y4648_ARATH Uncharacterized protein At4g26485 OS=Arabidopsis thaliana OX=3702 GN=At4g26485 PE=4 SV=1	hypothetical protein F383_05540 [Gossypium arboreum]
				Ft3	3556851	3558110	-	FtPinG0302622600.T01	FtPinG0302622600	P0C8L4/2.51E-46/Y4648_ARATH Uncharacterized protein At4g26485 OS=Arabidopsis thaliana OX=3702 GN=At4g26485 PE=4 SV=1	Domain of Uncharacterized protein function, putative isoform 1 [Theobroma cacao]
				Ft3	3562273	3562887	+	FtPinG0302622700.T01	FtPinG0302622700	NA	uncharacterized protein At1g08160-like [Quercus suber]
				Ft3	3590741	3592754	+	FtPinG0302623700.T01	FtPinG0302623700	B9EXZ6/0/BAT1_ORYSJ Amino-acid permease BAT1 homolog OS=Oryza sativa subsp. japonica OX=39947 GN=BAT1 PE=2 SV=1	hypothetical protein SOVF_021740 [Spinacia oleracea]
				Ft3	3592011	3592462	-	FtPinG0302624000.T01	FtPinG0302624000	NA	PREDICTED: amino-acid permease BAT1 homolog [Juglans regia]
				Ft3	3592988	3593386	-	FtPinG0302624200.T01	FtPinG0302624200	NA	-
				Ft3	3593770	3596741	-	FtPinG0302624400.T01	FtPinG0302624400	P49351/0/FPPS1_LUPAL Farnesyl pyrophosphate synthase 1 OS=Lupinus albus OX=3870 GN=FPS1 PE=2 SV=1	farnesyl diphosphate synthase [Allium sativum]
				Ft3	3501540	3510763	-	FtPinG0302620600.T01	FtPinG0302620600	P0C8L4/2.25E-43/Y4648_ARATH Uncharacterized protein At4g26485 OS=Arabidopsis thaliana OX=3702 GN=At4g26485 PE=4 SV=1	hypothetical protein CDL12_08013 [Handroanthus impetiginosus]
				Ft3	3503785	3506438	+	FtPinG0302620700.T01	FtPinG0302620700	NA	-
				Ft3	3570595	3577065	-	FtPinG0302623200.T01	FtPinG0302623200	O65583/0/UKL4_ARATH Uridine kinase-like protein 4 OS=Arabidopsis thaliana OX=3702 GN=UKL4 PE=2 SV=2	uridine kinase-like protein 3 isoform X1 [Jatropha curcas]
Ft3	3600001	3700000	0.5066	Ft3	3602225	3604182	-	FtPinG0302624600.T01	FtPinG0302624600	Q9H330/6.09E-13/TM245_HUMAN Transmembrane protein 245 OS=Homo sapiens OX=9606 GN=TMEM245 PE=1 SV=3	uncharacterized protein LOC110710990 isoform X2 [Chenopodium quinoa]
				Ft3	3605792	3608692	+	FtPinG0302624700.T01	FtPinG0302624700	B0WTU5/9.09E-22/CCD22_CULQU Coiled-coil domain-containing protein 22 homolog OS=Culex quinquefasciatus OX=7176 GN=CPIJ010681 PE=3 SV=1	hypothetical protein DVH24_041881 [Malus domestica]
				Ft3	3609964	3612162	+	FtPinG0302624900.T01	FtPinG0302624900	Q9FG70/0/NSTU2_ARATH Nucleotide-sugar uncharacterized transporter 2 OS=Arabidopsis thaliana OX=3702 GN=At5g55950 PE=2 SV=1	PREDICTED: uncharacterized membrane protein At1g06890 [Beta vulgaris subsp. vulgaris]
				Ft3	3613065	3619724	-	FtPinG0302625200.T01	FtPinG0302625200	Q8VZS6/4.28E-25/GIP1_ARATH GBF-interacting protein 1 OS=Arabidopsis thaliana OX=3702 GN=GIP1 PE=1 SV=1	GBF-interacting protein 1-like isoform X1 [Spinacia oleracea]
				Ft3	3624933	3629205	+	FtPinG0302625300.T01	FtPinG0302625300	Q39183/0/D6KL2_ARATH Serine/threonine-protein kinase D6PKL2 OS=Arabidopsis thaliana OX=3702 GN=D6PKL2 PE=1 SV=1	PREDICTED: serine/threonine-protein kinase D6PKL1 [Beta vulgaris subsp. vulgaris]
				Ft3	3630069	3635138	-	FtPinG0302625600.T01	FtPinG0302625600	Q6BPT6/3.21E-16/AIM32_DEBHA Altered inheritance of mitochondria protein 32 OS=Debaryomyces hansenii (strain ATCC 36239 / CBS 767 / BCRC 21394 / JCM 1990 / NBRC 0083 / IGC 2968) OX=284592 GN=AIM32 PE=3 SV=2	Altered inheritance of mitochondria protein [Actinidia chinensis var. chinensis]
				Ft3	3639308	3643488	-	FtPinG0302626000.T01	FtPinG0302626000	Q9LVQ4/1.84E-176/Y5586_ARATH WEB family protein At5g55860 OS=Arabidopsis thaliana OX=3702 GN=At5g55860 PE=1 SV=1	PREDICTED: WEB family protein At5g55860 [Eucalyptus grandis]
				Ft3	3649130	3652856	+	FtPinG0302626100.T01	FtPinG0302626100	Q651X6/0/CSLE6_ORYSJ Cellulose synthase-like protein E6 OS=Oryza sativa subsp. japonica OX=39947 GN=CSLE6 PE=2 SV=1	cellulose synthase-like protein E1 [Quercus suber]
				Ft3	3659194	3662053	+	FtPinG0302626300.T01	FtPinG0302626300	Q651X6/0/CSLE6_ORYSJ Cellulose synthase-like protein E6 OS=Oryza sativa subsp. japonica OX=39947 GN=CSLE6 PE=2 SV=1	cellulose synthase-like protein E1 [Prunus persica]
				Ft3	3676904	3678627	-	FtPinG0302626800.T01	FtPinG0302626800	O22633/2.24E-30/NOI4_ARATH Protein NOI4 OS=Arabidopsis thaliana OX=3702 GN=NOI4 PE=1 SV=1	RPM1-interacting protein 4-like [Chenopodium quinoa]
				Ft3	3693118	3695752	-	FtPinG0302627200.T01	FtPinG0302627200	Q84W66/7.63E-25/NFYB6_ARATH Nuclear transcription factor Y subunit B-6 OS=Arabidopsis thaliana OX=3702 GN=NFYB6 PE=1 SV=2	nuclear transcription factor Y subunit B-9 [Cajanus cajan]
				Ft3	3696651	3699675	-	FtPinG0302627400.T01	FtPinG0302627400	Q9SFD8/2.56E-21/NFYB9_ARATH Nuclear transcription factor Y subunit B-9 OS=Arabidopsis thaliana OX=3702 GN=NFYB9 PE=1 SV=2	PREDICTED: nuclear transcription factor Y subunit B-9-like [Raphanus sativus]
				Ft3	3682507	3687399	-	FtPinG0302627000.T01	FtPinG0302627000	Q9LVQ5/0/PP432_ARATH Pentatricopeptide repeat-containing protein At5g55840 OS=Arabidopsis thaliana OX=3702 GN=At5g55840 PE=3 SV=2	hypothetical protein VITISV_002797 [Vitis vinifera]
				Ft3	3662610	3671538	+	FtPinG0302626500.T01	FtPinG0302626500	Q651X6/0/CSLE6_ORYSJ Cellulose synthase-like protein E6 OS=Oryza sativa subsp. japonica OX=39947 GN=CSLE6 PE=2 SV=1	EMP24_GP25L domain-containing protein/Cellulose_synt domain-containing protein [Cephalotus follicularis]
				Ft3	3669281	3671693	+	FtPinG0302626500.T02	FtPinG0302626500	Q9S7M9/5.1E-108/P24B2_ARATH Transmembrane emp24 domain-containing protein p24beta2 OS=Arabidopsis thaliana OX=3702 GN=At3g07680 PE=1 SV=1	EMP24_GP25L domain-containing protein/Cellulose_synt domain-containing protein [Cephalotus follicularis]
Ft3	3700001	3800000	0.4554	Ft3	3705997	3706417	+	FtPinG0302627500.T01	FtPinG0302627500	NA	-
				Ft3	3731095	3732513	-	FtPinG0302628000.T01	FtPinG0302628000	Q9FM65/2.89E-25/FLA1_ARATH Fasciclin-like arabinogalactan protein 1 OS=Arabidopsis thaliana OX=3702 GN=FLA1 PE=1 SV=1	fasciclin-like arabinogalactan protein 1 [Abrus precatorius]
				Ft3	3737287	3737962	+	FtPinG0302628100.T01	FtPinG0302628100	NA	uncharacterized protein LOC114313005 [Camellia sinensis]
				Ft3	3740345	3740854	+	FtPinG0302628300.T01	FtPinG0302628300	NA	-
				Ft3	3751937	3755938	+	FtPinG0302628500.T01	FtPinG0302628500	NA	-
				Ft3	3756204	3757024	+	FtPinG0302628900.T01	FtPinG0302628900	NA	uncharacterized protein LOC110777519 isoform X2 [Spinacia oleracea]
				Ft3	3758772	3759837	-	FtPinG0302629200.T01	FtPinG0302629200	NA	uncharacterized protein LOC107434496 [Ziziphus jujuba]
				Ft3	3761226	3761480	+	FtPinG0302629300.T01	FtPinG0302629300	NA	uncharacterized protein LOC105633102 [Jatropha curcas]
				Ft3	3768872	3770049	+	FtPinG0302629500.T01	FtPinG0302629500	Q852F6/1.2E-140/ZIP2_ORYSJ Zinc transporter 2 OS=Oryza sativa subsp. japonica OX=39947 GN=ZIP2 PE=2 SV=1	PREDICTED: zinc transporter 11-like isoform X2 [Gossypium hirsutum]
				Ft3	3773978	3775831	+	FtPinG0302629700.T01	FtPinG0302629700	P38838/1.56E-29/WSS1_YEAST DNA-dependent metalloprotease WSS1 OS=Saccharomyces cerevisiae (strain ATCC 204508 / S288c) OX=559292 GN=WSS1 PE=1 SV=1	Zinc finger, RanBP2-type [Corchorus capsularis]
				Ft3	3781489	3782651	+	FtPinG0302629900.T01	FtPinG0302629900	Q9FM79/1.11E-111/PME62_ARATH Pectinesterase QRT1 OS=Arabidopsis thaliana OX=3702 GN=QRT1 PE=2 SV=1	pectinesterase QRT1 [Chenopodium quinoa]
				Ft3	3782741	3782876	+	FtPinG0302630100.T01	FtPinG0302630100	NA	Pectinesterase [Actinidia chinensis var. chinensis]
				Ft3	3789981	3796368	-	FtPinG0302630400.T01	FtPinG0302630400	Q84R21/0/Y1559_ARATH DUF21 domain-containing protein At1g55930, chloroplastic OS=Arabidopsis thaliana OX=3702 GN=CBSDUFCH2 PE=2 SV=2	putative DUF21 domain-containing protein At3g13070, chloroplastic isoform X1 [Hevea brasiliensis]
				Ft3	3718730	3722166	+	FtPinG0302627700.T01	FtPinG0302627700	Q9T0G7/0/SUVH9_ARATH Histone-lysine N-methyltransferase family member SUVH9 OS=Arabidopsis thaliana OX=3702 GN=SUVH9 PE=1 SV=1	PREDICTED: histone-lysine N-methyltransferase family member SUVH2 [Beta vulgaris subsp. vulgaris]
Ft3	3800001	3900000	0.3589	Ft3	3802754	3804591	+	FtPinG0302630500.T01	FtPinG0302630500	Q9SJ41/1.65E-124/C3H18_ARATH Zinc finger CCCH domain-containing protein 18 OS=Arabidopsis thaliana OX=3702 GN=At2g05160 PE=2 SV=1	PREDICTED: zinc finger CCCH domain-containing protein 18 [Nelumbo nucifera]
				Ft3	3805463	3806331	+	FtPinG0302630700.T01	FtPinG0302630700	NA	uncharacterized protein LOC110706737 [Chenopodium quinoa]
				Ft3	3806537	3808065	-	FtPinG0302631000.T01	FtPinG0302631000	Q93WV0/1.38E-78/WRK20_ARATH Probable WRKY transcription factor 20 OS=Arabidopsis thaliana OX=3702 GN=WRKY20 PE=2 SV=1	WRKY transcription factor [Fagopyrum tataricum]
				Ft3	3808486	3809031	-	FtPinG0302631200.T02	FtPinG0302631200	NA	WRKY transcription factor [Fagopyrum tataricum]
				Ft3	3808486	3810027	-	FtPinG0302631200.T01	FtPinG0302631200	Q93WV0/4.03E-26/WRK20_ARATH Probable WRKY transcription factor 20 OS=Arabidopsis thaliana OX=3702 GN=WRKY20 PE=2 SV=1	WRKY transcription factor [Fagopyrum tataricum]
				Ft3	3831769	3833659	+	FtPinG0302631500.T01	FtPinG0302631500	Q6ICW6/1.64E-168/WNK11_ARATH Probable serine/threonine-protein kinase WNK11 OS=Arabidopsis thaliana OX=3702 GN=WNK11 PE=2 SV=1	probable serine/threonine-protein kinase WNK11 [Camellia sinensis]
				Ft3	3839588	3841133	+	FtPinG0302631700.T01	FtPinG0302631700	Q39008/4.2E-95/M3K1_ARATH Mitogen-activated protein kinase kinase kinase 1 OS=Arabidopsis thaliana OX=3702 GN=MEKK1 PE=1 SV=2	mitogen-activated protein kinase kinase kinase 1 [Arachis duranensis]
				Ft3	3846166	3847403	+	FtPinG0302631900.T01	FtPinG0302631900	Q39008/2.69E-87/M3K1_ARATH Mitogen-activated protein kinase kinase kinase 1 OS=Arabidopsis thaliana OX=3702 GN=MEKK1 PE=1 SV=2	mitogen-activated protein kinase kinase kinase 1-like [Prunus avium]
				Ft3	3854375	3854779	+	FtPinG0380000823.T01	FtPinG0380000823	NA	-
				Ft3	3879496	3880880	-	FtPinG0302633400.T01	FtPinG0302633400	Q9LE33/9.25E-110/HPR3_ARATH Glyoxylate/hydroxypyruvate reductase HPR3 OS=Arabidopsis thaliana OX=3702 GN=HPR3 PE=2 SV=1	glyoxylate/hydroxypyruvate reductase HPR3-like [Chenopodium quinoa]
				Ft3	3886255	3887576	-	FtPinG0302633800.T01	FtPinG0302633800	O64641/1.03E-128/CXE9_ARATH Probable carboxylesterase 9 OS=Arabidopsis thaliana OX=3702 GN=CXE9 PE=2 SV=1	PREDICTED: probable carboxylesterase 9 [Beta vulgaris subsp. vulgaris]
				Ft3	3891601	3893714	-	FtPinG0302634000.T01	FtPinG0302634000	O64639/0/Y2559_ARATH Receptor-like serine/threonine-protein kinase At2g45590 OS=Arabidopsis thaliana OX=3702 GN=At2g45590 PE=2 SV=1	receptor-like serine/threonine-protein kinase At2g45590 [Coffea eugenioides]
				Ft3	3847727	3855368	-	FtPinG0302632200.T01	FtPinG0302632200	P93733/0/PLDB1_ARATH Phospholipase D beta 1 OS=Arabidopsis thaliana OX=3702 GN=PLDBETA1 PE=1 SV=4	Phospholipase D family [Trema orientale]
				Ft3	3862516	3872096	+	FtPinG0302632500.T01	FtPinG0302632500	Q8S8S2/0/LPCT2_ARATH Lysophospholipid acyltransferase LPEAT2 OS=Arabidopsis thaliana OX=3702 GN=LPEAT2 PE=1 SV=1	lysophospholipid acyltransferase LPEAT2-like isoform X1 [Camellia sinensis]
				Ft3	3862650	3872277	+	FtPinG0302632500.T02	FtPinG0302632500	Q8S8S2/0/LPCT2_ARATH Lysophospholipid acyltransferase LPEAT2 OS=Arabidopsis thaliana OX=3702 GN=LPEAT2 PE=1 SV=1	lysophospholipid acyltransferase LPEAT2-like isoform X1 [Camellia sinensis]
				Ft3	3882777	3883391	+	FtPinG0302633500.T01	FtPinG0302633500	NA	Tubby-like F-box protein [Actinidia chinensis var. chinensis]
Ft3	7700001	7800000	0.4271	Ft3	7705473	7707494	+	FtPinG0302740700.T01	FtPinG0302740700	P0C899/0/PP271_ARATH Putative pentatricopeptide repeat-containing protein At3g49142 OS=Arabidopsis thaliana OX=3702 GN=PCMP-H77 PE=3 SV=1	putative pentatricopeptide repeat-containing protein At3g49142 [Camellia sinensis]
				Ft3	7711634	7712047	+	FtPinG0302740900.T01	FtPinG0302740900	Q8LF89/4.08E-31/GRXC8_ARATH Glutaredoxin-C8 OS=Arabidopsis thaliana OX=3702 GN=GRXC8 PE=1 SV=2	PREDICTED: glutaredoxin-C9-like [Eucalyptus grandis]
				Ft3	7719502	7720048	-	FtPinG0302741600.T01	FtPinG0302741600	NA	-
				Ft3	7724706	7725288	+	FtPinG0302741700.T01	FtPinG0302741700	NA	hypothetical protein A4A49_39256 [Nicotiana attenuata]
				Ft3	7725567	7730221	-	FtPinG0302742000.T01	FtPinG0302742000	Q7FGZ2/0/RH1_ARATH DEAD-box ATP-dependent RNA helicase 1 OS=Arabidopsis thaliana OX=3702 GN=RH1 PE=2 SV=3	DEAD-box ATP-dependent RNA helicase 1 isoform X1 [Ziziphus jujuba]
				Ft3	7738503	7742953	+	FtPinG0302742100.T01	FtPinG0302742100	Q93VD3/0/CIPKN_ARATH CBL-interacting serine/threonine-protein kinase 23 OS=Arabidopsis thaliana OX=3702 GN=CIPK23 PE=1 SV=1	CBL-interacting protein kinase 3 [Sesuvium portulacastrum]
				Ft3	7743874	7744794	+	FtPinG0302742300.T01	FtPinG0302742300	Q84X53/4.23E-70/MTEF1_ARATH Transcription termination factor MTEF1, chloroplastic OS=Arabidopsis thaliana OX=3702 GN=MTERF1 PE=2 SV=2	PREDICTED: uncharacterized protein LOC103325158 [Prunus mume]
				Ft3	7744994	7746768	-	FtPinG0302742600.T01	FtPinG0302742600	Q9C9Q4/1.16E-29/JAC1_ARATH J domain-containing protein required for chloroplast accumulation response 1 OS=Arabidopsis thaliana OX=3702 GN=JAC1 PE=1 SV=1	hypothetical protein CICLE_v10015036mg [Citrus clementina]
				Ft3	7751186	7755683	+	FtPinG0302742700.T01	FtPinG0302742700	O74545/4.54E-38/YCV6_SCHPO Putative hydrolase C777.06c OS=Schizosaccharomyces pombe (strain 972 / ATCC 24843) OX=284812 GN=SPCC777.06c PE=4 SV=1	unnamed protein product, partial [Vitis vinifera]
				Ft3	7766074	7768440	+	FtPinG0302742900.T01	FtPinG0302742900	Q7XII4/5.32E-13/REM41_ORYSJ Remorin 4.1 OS=Oryza sativa subsp. japonica OX=39947 GN=REM4.1 PE=1 SV=1	uncharacterized protein LOC114297396 [Camellia sinensis]
				Ft3	7769321	7769892	-	FtPinG0302743200.T01	FtPinG0302743200	P53163/4.88E-20/MNP1_YEAST 54S ribosomal protein L12, mitochondrial OS=Saccharomyces cerevisiae (strain ATCC 204508 / S288c) OX=559292 GN=MNP1 PE=1 SV=1	50S ribosomal protein L12, chloroplastic-like [Coffea arabica]
				Ft3	7771953	7777392	-	FtPinG0302743400.T01	FtPinG0302743400	Q9FGV1/0/ARFH_ARATH Auxin response factor 8 OS=Arabidopsis thaliana OX=3702 GN=ARF8 PE=1 SV=2	auxin response factor 6 [Prunus persica]
				Ft3	7714944	7716938	-	FtPinG0302741200.T01	FtPinG0302741200	Q9SMU7/2.89E-64/SRP09_ARATH Signal recognition particle 9 kDa protein OS=Arabidopsis thaliana OX=3702 GN=SRP9 PE=3 SV=1	signal recognition particle 9 kDa protein [Durio zibethinus]
Ft3	42900001	43000000	0.4777	Ft3	42910742	42913689	+	FtPinG0380001098.T01	FtPinG0380001098	P92523/2.09E-21/M860_ARATH Uncharacterized mitochondrial protein AtMg00860 OS=Arabidopsis thaliana OX=3702 GN=AtMg00860 PE=4 SV=1	PREDICTED: LOW QUALITY PROTEIN: uncharacterized protein LOC109228046, partial [Nicotiana attenuata]
				Ft3	42951984	42952438	-	FtPinG0303363000.T01	FtPinG0303363000	Q9FFP8/4.35E-23/DEF06_ARATH Defensin-like protein 6 OS=Arabidopsis thaliana OX=3702 GN=PDF2.5 PE=3 SV=1	defensin-like protein 1 [Jatropha curcas]
Ft3	43000001	43100000	0.5254	Ft3	43027614	43032918	-	FtPinG0303363600.T01	FtPinG0303363600	NA	-
[truncated: 1,211 more rows]

## Sheet: Table S5
Table S5 The genes annotation of HW-NL FST top 5% intervals.
[truncated: 1,675 more rows]

## Sheet: Table S6
Table S6 Putative selective sweeps between HW and SL based on XP-CLR.
[truncated: 2,567 more rows]

[truncated: 3 more sheets: Table S7, Table S8, Table S9]
