# Supplementary material for: Domestication of Tartary Buckwheat Shaped a Regulatory Module for Seedling Salt Tolerance by Targeting the Magnesium Transporter Gene FtMGT2
Source: Adv Sci (Weinh). 2025 Nov 25;13(8):e11570. doi: 10.1002/advs.202511570 (PMC12884793; doi:10.1002/advs.202511570)
Supplement: Supplementary file 5 — Supporting Information [file ADVS-13-e11570-s004.xlsx]

## Sheet: Fig. 1
Fig. 1C								Fig. 1F
HW	NL	SL	HW+New					G/G	G/A	A/A
1.41574	0.845016	0.537682	1.75426					0.933136	0.891602	0.980015
1.4916	0.562768	0.546211	1.77035					0.562768	1.17222	1.16674
0.933136	0.623166	0.598679	0.944254					0.623166	1.19061	1.21333
0.980015	0.651728	0.633397	0.693604					0.810887	1.29571	1.26921
1.16674	0.653433	0.646985	1.60284					0.90296	0.445016	0.914424
1.17222	0.659129	0.658409	1.62542					0.9155	0.653433	0.974525
1.49061	0.70013	0.668858	1.30245					0.927538	0.744684	0.984027
1.21333	0.712646	0.691481	1.54182					0.939345	0.883746	1.08206
1.46921	0.744684	0.693604	1.1026					0.945334	0.895129	1.09753
1.59571	0.810887	0.706707	0.852145					1.0102	0.909331	1.11062
	0.883746	0.708539	0.951245					1.01332	0.927823	1.12358
	0.895129	0.708671	0.784156					1.01866	0.934612	1.17707
	0.90296	0.709333	1.64582					1.02218	0.938209	1.36139
	0.909331	0.721764	1.78541					1.02683	0.95827	1.46959
	0.914424	0.727119	1.36254					1.05251	0.984816	1.49538
	0.9155	0.747145	0.685412					1.05825	0.985611	1.62569
	0.927538	0.758489	0.985214					1.06222	0.999764	0.819267
	0.927823	0.770351	1.68521					1.0624	1.01762	1.16078
	0.934612	0.772209	1.72935					1.06679	1.02148	1.17836
	0.938209	0.780774	1.52419					1.10629	1.07282	1.28918
	0.939345	0.800104	1.65413					1.10649	1.13109	1.30931
	0.945334	0.817542	0.620541					1.11407	1.16504	1.34623
	0.95827	0.819267						1.12217	1.1785	1.51572
	0.974525	0.828579						1.14194	1.2175	1.63623
	0.984027	0.851455						1.1788	1.26003	1.64744
	0.984816	0.854364						1.18883	1.26624
	0.985611	0.857937						1.18961	1.29856
	0.999764	0.863313						1.2069	1.3854
	1.0102	0.866651						1.24299	1.41923
	1.01332	0.906927						1.29609	1.54289
	1.01762	0.910708						1.36045	1.57183
	1.01866	0.912936						1.39139	1.61353
	1.02148	0.936403						1.39603	0.727119
	1.02218	0.94392						1.40542	0.770351
	1.02683	0.944254						1.48724	0.863313
	1.05251	0.959568						1.51345	0.944254
	1.05825	0.963338						1.5491	0.963338
	1.06222	0.966872						1.64024	0.996988
	1.0624	0.980004						1.65139	1.06608
	1.06679	0.985796						1.65969	1.11892
	1.07282	0.987957						1.71445	1.15803
	1.08206	0.989445						0.537682	1.21242
	1.09753	0.996988						0.633397	1.31472
	1.10629	1.00771						0.658409	1.35976
	1.10649	1.02801						0.668858	1.41799
	1.11062	1.04222						0.693604	1.48334
	1.11407	1.04301						0.706707	1.50123
	1.12217	1.04611						0.708539	1.51782
	1.12358	1.05781						0.708671	1.5794
	1.13109	1.06608						0.709333
	1.14194	1.07437						0.721764
	1.16504	1.07634						0.747145
	1.17707	1.08435						0.758489
	1.1785	1.0996						0.772209
	1.1788	1.10352						0.780774
	1.18883	1.10513						0.800104
	1.18961	1.10537						0.817542
	1.2069	1.11733						0.828579
	1.2175	1.11892						0.851455
	1.24299	1.12912						0.854364
	1.26003	1.13202						0.857937
	1.26624	1.1481						0.866651
	1.29609	1.14949						0.906927
	1.29856	1.15217						0.910708
	1.36045	1.15803						0.912936
	1.36139	1.16078						0.936403
	1.3854	1.17836						0.94392
	1.39139	1.18493						0.959568
	1.39603	1.19045						0.966872
	1.40542	1.21242						0.980004
	1.41923	1.22917						0.985796
	1.46959	1.25789						0.987957
	1.48724	1.26777						0.989445
	1.49538	1.27095						1.00771
	1.51345	1.28032						1.02801
	1.5491	1.28918						1.04222
	1.57183	1.29862						1.04301
	1.61353	1.30931						1.04611
	1.62569	1.31472						1.05781
	1.64024	1.3194						1.07437
	1.15139	1.31942						1.07634
	1.25969	1.32709						1.08435
	1.21445	1.33011						1.0996
		1.34623						1.10352
		1.3478						1.10513
		1.35976						1.10537
		1.38686						1.11733
		1.41799						1.12912
		1.42692						1.13202
		1.4372						1.1481
		1.43836						1.14949
		1.44863						1.15217
		1.48334						1.18493
		1.50123						1.19045
		1.51572						1.22917
		1.51782						1.25789
		1.54959						1.26777
		1.5794						1.27095
		1.58848						1.28032
		1.00907						1.29862
		1.03623						1.3194
		1.04744						1.31942
		0.917641						1.32709
								1.33011
								1.3478
								1.38686
								1.42692
								1.4372
								1.43836
								1.44863
								1.54959
								1.58848
								1.60907
								0.917641

## Sheet: Fig. 2
Fig. 2B
	A4			FtMGT2-1			FtMGT2-2			FtMGT2-3			mgt2-C1			mgt2-C2
MS	5.72	6.19	7.92	6.19	6.75	6.38	6.67	5.73	7.23	7.23	6.84	6.1	6.28	5.97	5.81	5.68	6.21	5.81
NaCl	2.27	1.94	1.84	2.55	2.37	3.34	2.34	3.49	2.32	2.54	3.41	2.67	1.05	0.75	1.14	1.05	1.14	0.51
Fig. 2E
	WT			FtMGT2-1			FtMGT2-2			FtMGT2-4
MS	6.5	6.4	6.5	6.8	6.5	6.5	6.4	6.6	6.4	6.6	6.8	6.4
NaCl	2.6	2.9	2.7	4.1	4.2	4	3.8	3.4	3.6	3.6	3.5	3.5

## Sheet: Fig. 3
Fig. 3F
time (h)	YPD/ΔKu70	YPD/ΔMRS2-MGT2	YPD/ΔMRS2	YPD+100 mM NaCl/ΔKu70	YPD+100 mM NaCl/ΔMRS2-MGT2	YPD+100 mM NaCl/ΔMRS2
1	0.121	0.137	0.117	0.087	0.136	0.142
2	0.264	0.267	0.22	0.2	0.253	0.163
3	0.641	0.461	0.238	0.44	0.449	0.227
4	0.945	0.832	0.357	0.779	0.779	0.324
5	1.674	1.523	0.493	1.384	1.38	0.46
6	2.641	2.059	0.715	2.091	2.015	0.66
7	2.884	2.544	0.93	2.314	2.356	0.861
8	2.921	2.771	1.305	2.641	2.871	1.206
9	2.981	2.875	1.817	2.715	2.906	1.736
10	3.015	2.945	2.166	2.846	3.056	2.018
Fig. 3G
	△MRS2			△KU70			△MRS2-MGT2
MS	0.76561	0.61344	0.56327	1.06885	1.0677	1.03039	1.0758	1.10471	1.06522
NaCl	0.606571	0.526743	0.698812	1.3873	1.44836	1.3684	1.40657	1.42674	1.39881

## Sheet: Fig. 4
Fig. 4D							Fig. 4G
62SK-FtMADS1/ FtMGT2proG-LUC	62SK-FtMADS1/ FtMGT2proA-LUC							A4			FtAGL16-1			FtAGL16-2			FtAGL16-3			agl16-C
0.0065	0.0025						MS	0.654128	1.21325	1	1.56325	2.12546	1.15245	1.52416	2.25416	1.21541	2.19542	1.53201	1.10254	1.32542	0.512642	0.951354
0.0048	0.0037						NaCl	2.10546	3.10543	1.56123	2.65124	2.12354	2.95124	3.12543	2.59843	2.23654	2.95162	2.65123	2.32155	1.32021	0.851236	0.751236
0.0076	0.0028
Fig. 4F
	IgG			AGL16				Fig. 4E						Fig. 4K
CArG-A	1	1	1	3.5	3.25	3.69
CArG-G	1	1	1	2.5	2.25	2.69

## Sheet: Fig. 5
Fig. 5C									Fig. 5G
1	2	3	4							A4			FtMYB15L-1			FtMYB15L-2			FtMYB15L-3			myb15l-C			mgt2-C / myb15l-C
0.0059	0.0048	0.0035	0.001						MS	4.36	4.98	5.64	6.01	5.94	4.84	5.61	6.15	5.48	6.21	5.54	5.18	4.65	5.01	4.3	3.51	3.51	3.01
0.0036	0.0036	0.0027	0.0007						NaCl	2.1	3.1	2.11	4.65	4.31	3.95	3.91	4.53	3.61	4.1	4.3	3.75	2.34	1.91	1.68	1.34	1.04	1.98
0.0041	0.0021	0.0025	0.0014
Fig. 5E
	IgG			MYB15L
CArG-A	1	1	1	3.15	2.57	3.49
Fig. 5D

## Sheet: Fig. 6
																Fig. 6E
Fig. 6A
	WT			FtMYB15L-1			FtMYB15L-2			FtMYB15L-3
MS	1.03245	1.45188	0.846513	8.64152	6.31548	5.93045	7.61548	7.10205	8.12465	6.12549	5.31248	6.31579
NaCl	3.15486	2.1055	3.10549	16.2015	14.1205	13.0124	17.1349	15.1245	16.3158	14.3155	16.3245	17.3156
	Fig. 6B
	Fig. 6G

## Sheet: Fig. 7
Fig. 7B				Fig. 7F
62SK-MYB/MGTpro-L	62SK-MYB+SBP/MGTpro-L				FtMYB15L			FtMYB15L+FtBRG1			FtMYB15L +MG132			FtMYB15L+FtBRG1 +MG132
0.0047	0.0023			0	1	1	1	1	1	1	1	1	1	1	1	1
0.0039	0.001			2	0.85	0.95	0.75	0.65	0.43	0.59	0.98	0.89	0.96	0.95	0.93	1.05
0.0057	0.0018			4	0.56	0.61	0.46	0.34	0.38	0.29	1.05	1.1	0.92	0.87	0.95	0.91
				8	0.32	0.24	0.38	0.12	0.18	0.25	0.94	0.89	1.03	0.84	0.86	1.12
																				Fig. 7H
Fig. 7C						Fig. 7D							Fig. 7E

## Sheet: S4
Fig. S4D					Fig. S4E					Fig. S4F
G/G	G/A	A/A			HW	NL	SL			G/G	G/A	A/A
1.03	2.65	4.25			2.42064	2.30148	2.35191			2.14974	2.19577	2.13842
0.76	3.15	5.31			2.30575	2.29213	2.00587			2.18609	2.29689	2.26598
1.34	4.21	3.45			2.02488	2.22847	2.00192			1.89203	2.11142	1.9558
					2.41142	2.30308	2.26872			2.29304	2.30308	2.40949
					2.26598	1.98976	1.99667			2.19153	2.45563	1.90439
					2.40622	1.9558	2.1969			2.06872	2.22847	2.30148
					2.19577	2.2466	2.02055			2.02492	2.29213	2.2796
					2.45563	2.2796	2.17358			1.88572	1.98976	2.42064
					2.29689	2.14974	2.29304			2.1969	2.13842	2.44836
					2.63842	2.18609	2.22492

## Sheet: S5
Fig. S5B
	A4			FtMGT2-1			FtMGT2-2			FtMGT2-3			mgt2-C1			mgt2-C2
MS	1.0634	0.94575	1.1979	4.41112	4.90626	5.11653	4.08025	5.55556	4.32709	4.65892	3.51166	5.36698	0.563258	0.352148	0.641582	0.952148	0.652147	0.751248
NaCl	2.0015	2.3795	2.2201	7.57125	7.3096	6.49236	7.5634	8.4417	7.1979	7.1281	6.2507	7.3927	0.862154	0.751256	0.456215	0.751263	0.548216	0.352148
Fig. S5C
	A4			FtMGT2-1			FtMGT2-2			FtMGT2-3			mgt2-C1			mgt2-C2
MS	0.571254	0.309602	0.492361	1.0634	2.0417	1.1979	1.08025	1.55556	1.32709	1.65892	1.51166	1.36698	0.251248	0.312541	0.165482	0.284156	0.294156	0.251482
NaCl	0.911119	0.906261	1.11653	2.0015	2.3795	2.2201	2.5634	2.0417	2.1979	2.1281	2.2507	2.3927	0.318452	0.384516	0.459521	0.315428	0.384156	0.391254

## Sheet: S6
Fig. S6A
	A4			FtMGT2-1			FtMGT2-2			FtMGT2-3			mgt2-C
MS	2.90114	2.37828	2.74881	3.34636	3.30625	3.11524	3.33758	3.26223	3.82027	3.17452	3.59155	3.10961	2.12117	1.75153	2.14217
NaCl	3.35111	3.51177	3.63376	5.49437	4.30625	4.44455	4.49437	4.93758	4.44455	4.51177	4.63376	4.84636	2.96721	2.25707	2.32393
Fig. S6B
	A4			FtMGT2-1			FtMGT2-2			FtMGT2-3			mgt2-C
MS	0.048805	0.064155	0.064363	0.056617	0.052945	0.045301	0.064305	0.04959	0.034545	0.077411	0.064051	0.034699	0.058227	0.093115	0.051157
NaCl	0.568468	0.635722	0.612646	0.465956	0.377613	0.494819	0.50559	0.359633	0.519796	0.494819	0.50559	0.359633	0.919796	0.633115	0.751157
Fig. S6C
	MS+NaCl/SC247	MS+NaCl/GZ261	MS/SC247	MS/GZ261
0	1.58957	1.55662	1.57953	1.56841
2	1.61524	1.58651	1.63518	1.62155
4	1.63542	1.59615	1.68453	1.65841
6	1.65419	1.62542	1.72155	1.68125
8	1.66126	1.64513	1.818	1.71025
10	1.69512	1.67514	1.86451	1.75612
Fig. S6D
	MS/A4	MS/FtMGT2-OE1	MS/FtMGT2-OE2	MS/FtMGT2-OE3	MS/mgt2-C1	MS/mgt2-C2	MS+NaCl/A4	MS+NaCl/FtMGT2-OE1	MS+NaCl/FtMGT2-OE2	MS+NaCl/FtMGT2-OE3	MS+NaCl/mgt2-C1	MS+NaCl/mgt2-C2
0	2.16451	3.12485	3.15795	3.13542	1.20153	1.23416	2.21542	3.12548	3.16525	3.13542	1.23521	1.21524
2	2.29846	3.24159	3.26155	3.25146	1.23025	1.25146	2.35214	3.34952	3.39516	3.38965	1.31542	1.32152
4	2.31588	3.29513	3.29984	3.29842	1.28451	1.29541	2.41254	3.49106	3.5321	3.53219	1.35192	1.36013
6	2.35415	3.34651	3.33516	3.34158	1.32105	1.31254	2.45219	3.60622	3.62105	3.62584	1.41265	1.4128
8	2.41254	3.39512	3.40215	3.39652	1.36215	1.37514	2.52159	3.75148	3.72515	3.75162	1.43126	1.45622
10	2.56841	3.42156	3.4321	3.43984	1.40215	1.40519	2.64158	3.89642	3.88413	3.91054	1.46581	1.48622

[truncated: 23 more sheets: S8, S9, S10, S11, S12, S13, S14, S15, S16, S17, S19, S21, S22, S24, S25, S28, S29, S30, S31, S34 …]
